# Supplementary material for: Ocean Acidification Affects Redox-Balance and Ion-Homeostasis in the Life-Cycle Stages of Emiliania huxleyi
Source: PLoS One. 2012 Dec 26;7(12):e52212. doi: 10.1371/journal.pone.0052212 (PMC3530605; doi:10.1371/journal.pone.0052212)
Supplement: Table S1 — Gene expression data on the effects of Ocean Acidifcation in diploid and haploid Emiliania huxleyi (RCC 1216/1217) under limiting and saturating light intensities. For completeness, the spreadsheet holds information on the quality of obtained BLAST and Blast2GO alignments. (XLSX) [file pone.0052212.s001.xlsx]

## Sheet: 2N CO2 CORE UP (C)
Transcript cluster	Average Fold change (2n_HC_LL) vs. (2n_LC_LL)	Number of positive probes _2N_LL_carbon_UP_	Average Fold change (2n_HC_HL) vs. (2n_LC_HL)	Number of positive probes _2N_HL_carbon_UP_	Selected Hit	KOG function of selected Hit	Source of information (B2G or JGI#)	JGI Hit 1	KOG Function of JGI Hit 1	KOG Pathway of JGI Hit 1	JGI Hit 1 assigned model	% Identity in JGI Hit 1	Alignment Length with JGI Hit 1	Mismatches with JGI Hit 1	Open gaps with JGI Hit 1	Query Start with JGI Hit 1	Query End with JGI Hit 1	Subject Start with JGI Hit 1	Subject End with JGI Hit 1	eValue of BLAST alignment with JGI Hit 1	BitScore of BLAST alignment with JGI Hit 1	JGI Hit 2	KOG Function of JGI Hit 2	KOG Pathway of JGI Hit 2	JGI Hit 2 assigned model	% Identity in JGI Hit 2	Alignment Length with JGI Hit 2	Mismatches with JGI Hit 2	Open gaps with JGI Hit 2	Query Start with JGI Hit 2	Query End with JGI Hit 2	Subject Start with JGI Hit 2	Subject End with JGI Hit 1	eValue of BLAST alignment with JGI Hit 2	BitScore of BLAST alignment with JGI Hit 2	Blast2Go Hit	Length of queried sequence (B2G)	Number of consistent B2G hits	Minimum eValue in B2G searches	Mean similarity between query and assigned subject(s)	Gene ontology (GO) terms	Enzyme Codes		Category
GJ16637	1.50579	2	2.14038	3	0	0	244273	244273			gm1.41500014	99.26	539	4	0	156	694	1	539	0	1037	212897			gm1.5500135	99.26	539	4	0	156	694	1	539	0	1037		694
GJ03032	1.50582	2	2.14348	3	hypothetical protein DAPPUDRAFT_248919 [Daphnia pulex]	N/A	B2G, 437492, 443591	437492			estExtDG_fgenesh_newKGs_kg.C_600065	99.8	510	1	0	773	1282	857	1366	0	1003	443591			estExtDG_fgenesh_newKGs_kg.C_2520005	97.85	512	4	2	773	1282	822	1328	0	922	hypothetical protein DAPPUDRAFT_248919 [Daphnia pulex]	1282	10	7.80264e-11	0.448	-
GJ21593	1.5092	2	2.31597	3	Peptide chain release factor 1 (eRF1)	Translation, ribosomal structure and biogenesis	420741	420741	Peptide chain release factor 1 (eRF1)	Translation, ribosomal structure and biogenesis	estExtDG_fgenesh_newKGs_pm.C_100086	96.38	138	5	0	319	456	644	781	7e-61	234	420966	Peptide chain release factor 1 (eRF1)	Translation, ribosomal structure and biogenesis	estExtDG_fgenesh_newKGs_pm.C_150050	96.38	138	5	0	319	456	686	823	7e-061	234	erf1_polmi; eukaryotic peptide chain release factor subunit 1; eukaryotic release factor 1; erf1	576	10	7.40047e-35	0.767	F:RNA binding; F:translation release factor activity, codon specific; F:ribosome binding; P:regulation of translational termination; F:protein binding; C:translation release factor complex; P:protein amino acid methylation; C:plasma membrane; C:ribosome;	-
GJ14141	1.5119	2	2.86456	3	0	0	203769	203769			gm1.2000089	98.62	580	1	2	166	745	4	576	0	1080																745
GJ15617	1.51372	3	3.34284	3	atpi_ochne; atp synthase subunit chloroplastic; atp synthase f0 sector subunit a; f-atpase subunit iv	N/A	B2G																													atpi_ochne; atp synthase subunit chloroplastic; atp synthase f0 sector subunit a; f-atpase subunit iv	715	10	2.30034e-135	0.849	C:proton-transporting ATP synthase complex, catalytic core F(1); P:plasma membrane ATP synthesis coupled proton transport; P:auxin biosynthetic process; F:hydrogen-exporting ATPase activity, phosphorylative mechanism; F:hydrogen ion transporting ATP synth	EC:3.6.3.6
GJ00222	1.51469	2	2.4815	3	hypothetical protein PTSG_06717 [Salpingoeca sp. ATCC 50818]	N/A	B2G, 432397,	432397			estExtDG_fgenesh_newKGs_kg.C_40252	99.96	2533	1	0	5	2537	3	2535	0	5013															hypothetical protein PTSG_06717 [Salpingoeca sp. ATCC 50818]	2542	1	5.77134e-09	0.39	-
GJ09567	1.51732	3	2.25296	3	Peptide chain release factor 1 (eRF1)	Translation, ribosomal structure and biogenesis	420966	420966	Peptide chain release factor 1 (eRF1)	Translation, ribosomal structure and biogenesis	estExtDG_fgenesh_newKGs_pm.C_150050	99.51	810	2	2	1	809	15	823	0	1560	420741	Peptide chain release factor 1 (eRF1)	Translation, ribosomal structure and biogenesis	estExtDG_fgenesh_newKGs_pm.C_100086	99.36	782	3	2	29	809	1	781	0	1497	erf1_podas; eukaryotic peptide chain release factor subunit 1; eukaryotic release factor 1; erf1	835	10	3.38466e-126	0.873	F:RNA binding; P:embryonic development ending in birth or egg hatching; C:integral to membrane; F:translation release factor activity, codon specific; P:growth; F:serine-type peptidase activity; P:reproduction; F:ribosome binding; P:nematode larval develo	-
GJ02115	1.52128	2	2.68375	3	Nuclear transport receptor CRM1/MSN5 (importin beta superfamily)	N/A	464769	465211			estExtDG_fgeneshEH_pg.C_650073	99.79	1411	3	0	1	1411	1	1411	0	2773	464769	Nuclear transport receptor CRM1/MSN5 (importin beta superfamily)	Nuclear structure	estExtDG_fgeneshEH_pg.C_560038	89.49	314	33	0	817	1130	5208	4895	1e-098	361		1411
GJ05227	1.52268	3	3.76036	3	0	0	441020	441020			estExtDG_fgenesh_newKGs_kg.C_1420017	99.43	1059	6	0	1	1059	1	1059	0	2052	446667			estExtDG_fgenesh_newKGs_kg.C_9490002	87.61	113	14	0	167	279	92	204	3e-024	113		1059
GJ20930	1.52376	2	4.42418	3	0	0	432339	432339			estExtDG_fgenesh_newKGs_kg.C_40174	99.48	574	3	0	20	593	1	574	0	1114	445316			estExtDG_fgenesh_newKGs_kg.C_4290001	99.3	574	4	0	20	593	1	574	0	1106		593
GJ24266	1.52807	2	2.58475	3	Oxidation resistance protein	Replication, recombination and repair	447864	447864	Oxidation resistance protein	Replication, recombination and repair	estExtDG_Genemark1.C_30862	97.28	478	9	1	1	474	574	1051	0	842																491
GJ10932	1.5335	3	4.25195	3	0	0	444270	444270			estExtDG_fgenesh_newKGs_kg.C_3060007	99.87	786	1	0	7	792	7	792	0	1550	436297			estExtDG_fgenesh_newKGs_kg.C_400090	98.72	782	5	2	14	792	15	794	0	1461		805
GJ16304	1.53494	3	2.91301	3	new1_yeast; prion formation protein 1	N/A	B2G																													new1_yeast; prion formation protein 1	701	10	5.0686e-44	0.585	C:intracellular organelle; C:cytosol; C:macromolecular complex; P:translational elongation; F:ATP binding; F:ATPase activity; P:poly(A)+ mRNA export from nucleus	EC:3.6.1.3
GJ28161	1.53808	2	2.26105	3	Phosphatidylinositol transfer protein PDR16 and related proteins	N/A	432191	443213			estExtDG_fgenesh_newKGs_kg.C_2280002	100	213	0	0	2	214	237	449	5e-118	422	432191	Phosphatidylinositol transfer protein PDR16 and related proteins	Lipid transport and metabolism	estExtDG_fgenesh_newKGs_kg.C_30270	99.53	213	1	0	2	214	239	451	1e-115	414	predicted protein [Phaeodactylum tricornutum CCAP 1055/1]	214	2	1.05185e-08	0.58	-			Signaling
GJ25670	1.53845	2	2.32901	3	pub4_arath; u-box domain-containing protein 4; plant u-box protein 4	N/A	B2G																													pub4_arath; u-box domain-containing protein 4; plant u-box protein 4	423	1	8.14639e-08	0.63	-
GJ03817	1.53882	3	2.2722	3	0	0	351475	351475			fgenesh_newKGs_kg.11__104__2689488:2	100	1170	0	0	1	1170	1	1170	0	2319																1190
GJ09274	1.54468	3	2.03576	3	trac4_ecolx; dna primase; replication primase	N/A	B2G																													trac4_ecolx; dna primase; replication primase	841	2	1.34932e-10	0.77	P:cellular macromolecule biosynthetic process; F:nucleotidyltransferase activity; P:DNA metabolic process	EC:2.7.7.0
GJ25926	1.54609	3	5.19257	3	0	0	438559	438559			estExtDG_fgenesh_newKGs_kg.C_790048	100	119	0	0	290	408	1040	1158	1e-61	236	447196			estExtDG_fgenesh_newKGs_kg.C_23330001	100	119	0	0	290	408	1040	1158	1e-061	236		408
GJ16386	1.54637	3	4.22006	3	FOG: Predicted E3 ubiquitin ligase	Posttranslational modification, protein turnover, chaperones	441673	441673	FOG: Predicted E3 ubiquitin ligase	Posttranslational modification, protein turnover, chaperones	estExtDG_fgenesh_newKGs_kg.C_1600038	99.24	657	5	0	43	699	27	683	0	1263	207044			gm1.2800196	98.39	496	2	1	121	610	1	496	0	922	zinc c3hc4 type family expressed	699	10	5.34454e-08	0.568	F:metal ion binding; F:zinc ion binding; F:protein binding
GJ03586	1.54991	2	3.14546	2	Cell cycle control protein (crooked neck)	N/A	456248	251286			gm1.107000007	100	459	0	0	60	518	1	459	0	910	456248	Cell cycle control protein (crooked neck)	Cell cycle control, cell division, chromosome partitioning	estExtDG_Genemark1.C_1740018	97.38	344	0	1	519	853	112	455	2e-176	618	crnl1_rat; crooked neck-like protein 1; crooked neck homolog; crooked neck protein	1214	10	7.80224e-144	0.726	C:spliceosomal complex; F:RNA binding; P:spliceosome assembly	-
GJ27206	1.55002	2	2.3848	3	conserved unknown protein [Ectocarpus siliculosus]	N/A	B2G, 206673,	206673			gm1.2700194	99.37	319	2	0	1	319	716	1034	2e-176	617															conserved unknown protein [Ectocarpus siliculosus]	319	2	2.13626e-16	0.61	-
GJ24188	1.55347	3	2.94647	3	Dystonin, GAS (Growth-arrest-specific protein), and related proteins	Cytoskeleton	435952	435952	Dystonin, GAS (Growth-arrest-specific protein), and related proteins	Cytoskeleton	estExtDG_fgenesh_newKGs_kg.C_360070	92.08	101	8	0	13	113	764	864	1e-31	137																493
GJ00310	1.55403	2	2.08486	3	Beta-glucosidase, lactase phlorizinhydrolase, and related proteins	Carbohydrate transport and metabolism	439489	439489	Beta-glucosidase, lactase phlorizinhydrolase, and related proteins	Carbohydrate transport and metabolism	estExtDG_fgenesh_newKGs_kg.C_1020030	99.82	2218	4	0	1	2218	6	2223	0	4365															sfr2_arath; beta-glucosidase-like chloroplastic; protein sensitive to freezing 2; 2	2315	10	2.0141e-104	0.419	P:cellular process; F:hydrolase activity, hydrolyzing O-glycosyl compounds; P:response to cold; C:chloroplast envelope; C:membrane; P:carbohydrate metabolic process	EC:3.2.1.0		Carbon metabolism
GJ15381	1.55849	3	2.45425	3	0	0	356945	356945			fgenesh_newKGs_kg.53__16__2692498:2	100	713	0	0	1	713	1	713	0	1413																720
GJ09379	1.55954	2	3.46515	3	d2hdh_human; d-2-hydroxyglutarate mitochondrial flags: precursor	N/A	B2G																													d2hdh_human; d-2-hydroxyglutarate mitochondrial flags: precursor	838	10	1.07903e-102	0.754	F:(R)-2-hydroxyglutarate dehydrogenase activity; P:response to cobalt ion; F:protein binding; P:lactate metabolic process; F:D-lactate dehydrogenase (cytochrome) activity; C:mitochondrial matrix; P:response to zinc ion; P:response to manganese ion; P:cell	EC:1.1.2.4		Carbon metabolism
GJ03867	1.56035	2	2.1741	2	DEAH-box RNA helicase	RNA processing and modification	466980	466980	DEAH-box RNA helicase	RNA processing and modification	estExtDG_fgeneshEH_pg.C_1210074	99.66	1185	4	0	1	1185	1	1185	0	2317	471229	DEAH-box RNA helicase	RNA processing and modification	estExtDG_fgeneshEH_pg.C_8710004	99.42	1036	2	2	154	1185	1	1036	0	1994	dhx8_arath; probable pre-mrna-splicing factor atp-dependent rna helicase	1185	10	1.16857e-169	0.768	P:positive regulation of growth rate; F:ATP-dependent RNA helicase activity; C:spliceosomal complex; F:nucleic acid binding; P:embryonic development ending in birth or egg hatching; P:molting cycle, collagen and cuticulin-based cuticle; F:ATP binding; P:d	-
GJ09666	1.56068	2	2.04815	2	Serine/threonine protein kinase	Signal transduction mechanisms	108216	108216	Serine/threonine protein kinase	Signal transduction mechanisms	fgeneshEH_pg.101__48	100	832	0	0	1	832	129	960	0	1649	100296	Serine/threonine protein kinase	Signal transduction mechanisms	fgeneshEH_pg.23__61	94.71	832	41	1	1	832	258	1086	0	1296	perk1_arath; proline-rich receptor-like protein kinase perk1; proline-rich extensin-like receptor kinase 1; 1	832	6	2.32372e-07	0.521667	C:plasma membrane	-
GJ13852	1.56272	3	2.17118	3	0	0	352701	352701			fgenesh_newKGs_kg.17__182__CX775783	99.16	711	3	1	42	749	1	711	0	1358																749
GJ15251	1.56411	3	6.24115	3	Vacuolar sorting protein VPS45/Stt10 (Sec1 family)	Intracellular trafficking, secretion, and vesicular transport	69761	69761	Vacuolar sorting protein VPS45/Stt10 (Sec1 family)	Intracellular trafficking, secretion, and vesicular transport	e_gw1.105.38.1	99.85	686	1	0	38	723	1	686	0	1352	76903	Vacuolar sorting protein VPS45/Stt10 (Sec1 family)	Intracellular trafficking, secretion, and vesicular transport	e_gw1.637.2.1	100	651	0	0	38	688	1	651	0	1291	vps45_human; vacuolar protein sorting-associated protein 45; h-vps45; hlvps45	723	10	2.76569e-62	0.614	C:Golgi membrane; P:cellular membrane fusion; P:neurotransmitter secretion; P:protein transport; P:exocytosis; P:synaptic vesicle transport; C:cytosol; P:regulation of synaptic transmission; C:nucleus; C:endosome membrane; F:syntaxin binding	-
GJ03542	1.56795	3	2.92743	3	Mitochondrial tricarboxylate/dicarboxylate carrier proteins	N/A	432033	443991			estExtDG_fgenesh_newKGs_kg.C_2840001	99.92	1206	1	0	1	1206	1	1206	0	2383	432033	Mitochondrial tricarboxylate/dicarboxylate carrier proteins	Energy production and conversion	estExtDG_fgenesh_newKGs_kg.C_30068	99.75	1206	3	0	1	1206	1	1206	0	2367	yhm2_yeast; mitochondrial dna replication protein yhm2	1219	3	2.92539e-33	0.463333	-			Carbon metabolism
GJ04691	1.56846	3	2.26489	3	Transcriptional regulator	Transcription	437110	437110	Transcriptional regulator	Transcription	estExtDG_fgenesh_newKGs_kg.C_530050	99.91	1101	0	1	6	1106	5	1104	0	2167	240756			gm1.31500021	100	272	0	0	428	699	246	517	2e-152	539		1106
GJ01140	1.56884	3	2.57197	3	0	0	110983	110983			fgeneshEH_pg.143__21	99.18	1585	13	0	61	1645	1	1585	0	3039	113136			fgeneshEH_pg.182__41	99.44	708	4	0	191	898	275	982	0	1372		1645
GJ14810	1.57556	3	2.00071	3	0	0	0																														732
GJ00190	1.57563	3	2.06197	3	Squalene synthetase	Lipid transport and metabolism	359474	359474	Squalene synthetase	Lipid transport and metabolism	fgenesh_newKGs_kg.83__7__2695629:3	99.92	2613	2	0	1	2613	1	2613	0	5164															fdft_human; squalene synthase; sqs; ss; fpp:fpp farnesyltransferase; farnesyl-diphosphate farnesyltransferase	2625	10	5.79211e-71	0.512	C:nuclear membrane-endoplasmic reticulum network; F:transferase activity; F:protein binding; P:isoprenoid metabolic process; C:endoplasmic reticulum; P:sterol biosynthetic process	-		Carbon metabolism
GJ01205	1.57713	2	2.26396	3	U5 snRNP-specific protein	Translation, ribosomal structure and biogenesis	452643	452643	U5 snRNP-specific protein	Translation, ribosomal structure and biogenesis	estExtDG_Genemark1.C_650216	99.81	1621	3	0	1	1621	1	1621	0	3192															u5s1_human; 116 kda u5 small nuclear ribonucleoprotein component; elongation factor tu gtp-binding domain-containing protein 2; snu114 homolog; hsnu114; u5 snrnp-specific 116 kda; u5-116 kda	1621	10	7.57141e-155	0.607	C:cytosol; C:Cajal body; C:nuclear speck; P:RNA splicing; F:protein binding; C:ribonucleoprotein complex	-
GJ01808	1.57846	2	2.14491	3	protein phosphatase 2a a subunit	N/A	B2G, 460746,	460746			estExtDG_Genemark1.C_24620001	100	892	0	0	1	892	1	892	0	1768															protein phosphatase 2a a subunit	1464	10	2.44328e-122	0.546	P:biosynthetic process; F:nucleotidyltransferase activity; F:binding; F:phosphoglycolate phosphatase activity; P:metabolic process; F:catalytic activity; F:hydrolase activity
GJ02126	1.5802	3	6.08028	3	Serine/threonine protein phosphatase 2A, regulatory subunit	Signal transduction mechanisms	435910	435910	Serine/threonine protein phosphatase 2A, regulatory subunit	Signal transduction mechanisms	estExtDG_fgenesh_newKGs_kg.C_360019	100	1392	0	0	1	1392	11	1402	0	2759	435909	Serine/threonine protein phosphatase 2A, regulatory subunit	Signal transduction mechanisms	estExtDG_fgenesh_newKGs_kg.C_360018	99.78	1395	3	0	1	1395	11	1405	0	2742		1409
GJ07270	1.58137	3	2.81758	3	0	0	207842	207842			gm1.3200292	97.67	86	2	0	792	877	165	250	8e-37	155	440748			estExtDG_fgenesh_newKGs_kg.C_1350039	85.21	169	23	2	739	907	634	468	1e-026	121		907
GJ11841	1.58308	3	4.68216	3	0	0	436297	436297			estExtDG_fgenesh_newKGs_kg.C_400090	100	788	0	0	1	788	4	791	0	1562	444270			estExtDG_fgenesh_newKGs_kg.C_3060007	98.84	779	4	2	12	788	14	789	0	1463		788
GJ00645	1.58355	2	6.88935	2	cipkn_orysj; cbl-interacting protein kinase 23; 23	Signal transduction mechanisms	442812	442812	Serine/threonine protein kinase	Signal transduction mechanisms	estExtDG_fgenesh_newKGs_kg.C_2010020	100	1946	0	0	1	1946	16	1961	0	3858	445212	Serine/threonine protein kinase	Signal transduction mechanisms	estExtDG_fgenesh_newKGs_kg.C_4080003	99.59	1946	8	0	1	1946	16	1961	0	3794	cipkn_orysj; cbl-interacting protein kinase 23; 23	1948	10	2.25808e-44	0.519	P:cellular process; C:intracellular membrane-bounded organelle; F:protein kinase activity; P:response to chemical stimulus; C:cytoplasmic part	-		Signaling
GJ00675	1.58373	3	3.05312	3	Vesicle coat complex COPI, gamma subunit	Intracellular trafficking, secretion, and vesicular transport	454160	454160	Vesicle coat complex COPI, gamma subunit	Intracellular trafficking, secretion, and vesicular transport	estExtDG_Genemark1.C_1030074	99.84	1837	3	0	31	1867	44	1880	0	3618	459337	Vesicle coat complex COPI, gamma subunit	Intracellular trafficking, secretion, and vesicular transport	estExtDG_Genemark1.C_4810002	100	1349	0	0	1	1349	1	1349	0	2674	copg_arath; coatomer subunit gamma; gamma-coat protein; gamma-cop	1922	10	0	0.745	C:COPI vesicle coat; C:cytosol; P:retrograde vesicle-mediated transport, Golgi to ER; P:intra-Golgi vesicle-mediated transport; F:protein binding; P:COPI coating of Golgi vesicle; P:protein transport	-
GJ04436	1.5838	2	2.4337	3	Growth factor receptor-bound proteins (GRB7, GRB10, GRB14)	Signal transduction mechanisms	433470	433470	Growth factor receptor-bound proteins (GRB7, GRB10, GRB14)	Signal transduction mechanisms	estExtDG_fgenesh_newKGs_kg.C_110161	99.82	1115	1	1	17	1130	18	1132	0	2187	471750			estExtDG_fgeneshEH_pg.C_48000001	99.74	782	1	1	1	781	500	1281	0	1526		1130
GJ27569	1.58461	3	2.31974	3	Purple acid phosphatase	Carbohydrate transport and metabolism	368782	368782	Purple acid phosphatase	Carbohydrate transport and metabolism	fgenesh_newKGs_kg.328__20__EST_ALL.fasta.Contig9630	100	153	0	0	136	288	1480	1632	4e-82	303	436571	Predicted RNA-binding protein containing PIN domain and invovled in translation or RNA processing	Translation, ribosomal structure and biogenesis	estExtDG_fgenesh_newKGs_kg.C_450075	100	135	0	0	6	140	191	325	2e-071	268	cspa_ecoli; cold shock protein; csp-a; kda cold shock protein;	288	6	5.70474e-08	0.711667	F:nucleic acid binding; P:regulation of transcription	-
GJ19458	1.58603	3	5.50892	3	0	0	0																														631
GJ03966	1.58808	3	2.3144	3	Uncharacterized conserved protein XAP-5	Function unknown	436348	436348	Uncharacterized conserved protein XAP-5	Function unknown	estExtDG_fgenesh_newKGs_kg.C_400144	100	1175	0	0	1	1175	1	1175	0	2329	124712			fgeneshEH_pg.6312__1	100	677	0	0	23	699	1	677	0	1342		1175
GJ07737	1.58866	3	2.19376	3	Poly(A) polymerase and related nucleotidyltransferases	RNA processing and modification	434179	434179	Poly(A) polymerase and related nucleotidyltransferases	RNA processing and modification	estExtDG_fgenesh_newKGs_kg.C_170046	99.89	885	0	1	1	884	17	901	0	1739	445487	Poly(A) polymerase and related nucleotidyltransferases	RNA processing and modification	estExtDG_fgenesh_newKGs_kg.C_4560011	99.77	885	1	1	1	884	20	904	0	1731	poly polymerase gamma	884	10	1.16326e-82	0.636	P:cellular macromolecule metabolic process; P:gene expression; P:nucleic acid metabolic process	-
GJ05859	1.596	3	3.41064	3	endonuclease exonuclease phosphatase	N/A	B2G, 423388, 462563	423388			estExtDG_fgenesh_newKGs_pm.C_1370012	99.3	1007	7	0	1	1007	1	1007	0	1941	462563			estExtDG_fgeneshEH_pg.C_150126	94.37	71	3	1	1	70	2444	2514	1e-020	101	endonuclease exonuclease phosphatase	1007	10	7.61155e-13	0.435	F:catalytic activity	-
GJ20387	1.59913	3	5.68095	3	0	0	362894	362894			fgenesh_newKGs_kg.137__75__2701966:1	98.52	608	9	0	1	608	1	608	0	1134	359933			fgenesh_newKGs_kg.89__73__2701966:1	98.16	544	10	0	1	544	1	544	0	999		608
GJ04321	1.60488	3	2.45807	3	Predicted RNA-binding protein containing PIN domain and invovled in translation or RNA processing	Translation, ribosomal structure and biogenesis	436571	436571	Predicted RNA-binding protein containing PIN domain and invovled in translation or RNA processing	Translation, ribosomal structure and biogenesis	estExtDG_fgenesh_newKGs_kg.C_450075	98.59	1137	15	1	5	1141	11	1146	0	2119	313171	Predicted RNA-binding protein containing PIN domain and invovled in translation or RNA processing	Translation, ribosomal structure and biogenesis	fgenesh_newKGs_pm.120__3	83.91	174	28	0	194	367	64	237	3e-027	123	cspa_ecoli; cold shock protein; csp-a; kda cold shock protein;	1141	3	1.30142e-07	0.666667	F:nucleic acid binding; P:regulation of transcription	-
GJ00181	1.60505	3	3.55386	3	0	0	436360	436360			estExtDG_fgenesh_newKGs_kg.C_410003	99.89	2637	3	0	1	2637	1	2637	0	5204																2659
GJ12949	1.60594	2	2.81813	3	Phospholipase/carboxyhydrolase	Amino acid transport and metabolism	461808	461808	Phospholipase/carboxyhydrolase	Amino acid transport and metabolism	estExtDG_fgeneshEH_pg.C_70234	100	668	0	0	99	766	1	668	0	1324															fsh1_yeast; family of serine hydrolases 1	766	1	3.07549e-08	0.48	-
GJ14298	1.60622	3	2.35262	3	0	0	210842	210842			gm1.4600014	99.6	247	1	0	144	390	247	1	2e-135	482	210842			gm1.4600014	98.33	60	1	0	2	61	305	246	8e-024	111		741
GJ13581	1.6068	3	3.3996	3	0	0	461439	461439			estExtDG_fgeneshEH_pg.C_40352	99.72	714	1	1	41	754	1	713	0	1392	213907			gm1.5900128	100	510	0	0	41	550	1	510	0	1011		755
GJ08305	1.60736	2	2.68012	2	methyltransferase family	N/A	B2G, 439380, 229289	439380			estExtDG_fgenesh_newKGs_kg.C_990018	98.11	847	8	1	17	863	3	841	0	1558	229289			gm1.15400085	99.25	800	6	0	67	866	1	800	0	1538	methyltransferase family	866	4	1.81783e-10	0.6025	-
GJ01199	1.60832	2	4.14942	3	0	0	0																														1622
GJ18806	1.60922	2	2.64048	3	0	0	0																														646
GJ26313	1.61221	3	2.65827	3	nlrc3_human; protein nlrc3; card15-like protein; caterpiller protein; ; nucleotide-binding oligomerization domain protein 3	N/A	B2G																													nlrc3_human; protein nlrc3; card15-like protein; caterpiller protein; ; nucleotide-binding oligomerization domain protein 3	383	7	2.84608e-10	0.6	P:regulation of defense response; P:positive regulation of cytokine production; C:cytoplasm; P:positive regulation of intracellular protein kinase cascade; P:positive regulation of NF-kappaB transcription factor activity; P:positive regulation of immune r	-
GJ27780	1.61402	3	7.28174	3	Serine/threonine protein phosphatase 2A, regulatory subunit	N/A	435909	440197			estExtDG_fgenesh_newKGs_kg.C_1200012	100	112	0	0	154	265	1284	1395	1e-57	222	435909	Serine/threonine protein phosphatase 2A, regulatory subunit	Signal transduction mechanisms	estExtDG_fgenesh_newKGs_kg.C_360018	100	112	0	0	154	265	1284	1395	1e-057	222		265
GJ14808	1.61657	2	2.73297	3	FOG: RRM domain	General function prediction only	58819	58819	FOG: RRM domain	General function prediction only	gw1.79.85.1	100	213	0	0	80	292	1	213	2e-117	422															roc2_nicsy; 29 kda ribonucleoprotein chloroplastic; cp29b flags: precursor	732	10	9.43438e-12	0.545	C:cytosol; F:protein binding; P:nuclear mRNA splicing, via spliceosome; C:ribonucleoprotein complex; C:nucleoplasm	-
GJ11226	1.61837	2	4.46654	3	0	0	0																														801
GJ08134	1.62068	3	2.22208	3	0	0	0																														872
GJ00614	1.62366	3	4.79646	3	Transcription factor TCF20	Transcription	441236	441236	Transcription factor TCF20	Transcription	estExtDG_fgenesh_newKGs_kg.C_1480001	99.85	1957	3	0	1	1957	17	1973	0	3856	235170			gm1.21400042	98.22	561	10	0	150	710	1	561	0	1033		1972
GJ13275	1.62376	3	3.18181	3	lyar_mouse; cell growth-regulating nucleolar protein; protein expressed in male leptotene and zygotene spermatocytes 264; mlz-264	N/A	B2G, 238478, 237390	238478			gm1.27100023	99.76	419	1	0	98	516	1	419	0	823	237390			gm1.25000013	99.76	419	1	0	98	516	1	419	0	823	lyar_mouse; cell growth-regulating nucleolar protein; protein expressed in male leptotene and zygotene spermatocytes 264; mlz-264	760	6	4.80809e-27	0.596667	C:nucleolus; F:protein binding	-
GJ28490	1.62382	2	2.94649	3	0	0	222527	222527			gm1.10300179	100	109	0	0	1	109	460	568	4e-56	216																162
GJ17077	1.62436	2	3.61791	3	Predicted serine protease	Posttranslational modification, protein turnover, chaperones	458072	458072	Predicted serine protease	Posttranslational modification, protein turnover, chaperones	estExtDG_Genemark1.C_2970015	99.76	409	1	0	277	685	2905	2497	0	803	249786			gm1.82400003	99.68	312	1	0	106	417	483	794	3e-174	611		685
GJ16470	1.62443	2	3.59074	3	SAM-dependent methyltransferases	Lipid transport and metabolism	365614	365614	SAM-dependent methyltransferases	Lipid transport and metabolism	fgenesh_newKGs_kg.190__44__2693892:5	100	451	0	0	1	451	1	451	0	894																698
GJ13759	1.6259	3	2.03463	3	AFH1-interacting protein FIP2, contains BTB/POZ domain and pentapeptide repeats	General function prediction only	58125	58125	AFH1-interacting protein FIP2, contains BTB/POZ domain and pentapeptide repeats	General function prediction only	gw1.152.57.1	97.04	169	5	0	271	439	1	169	3e-79	295	58125	AFH1-interacting protein FIP2, contains BTB/POZ domain and pentapeptide repeats	General function prediction only	gw1.152.57.1	100	107	0	0	439	545	236	342	3e-054	212		751
GJ08592	1.62789	3	2.07476	3	Ankyrin	N/A	119615	95678	Uncharacterized conserved protein	Function unknown	fgeneshEH_pg.3__353	95.39	802	37	0	47	848	9	810	0	1296	119615	Ankyrin	Cell wall/membrane/envelope biogenesis	fgeneshEH_pg.506__5	94.34	813	46	0	39	851	1	813	0	1247	par11_mouse; poly polymerase 11; parp-11	858	10	1.84094e-10	0.416	C:intracellular membrane-bounded organelle; P:anatomical structure development; C:intracellular organelle part; P:cellular process; F:binding; C:cytoplasmic part; P:metabolic process; P:multicellular organismal process	-
GJ24002	1.62803	3	3.79591	3	p53-interacting protein 53BP/ASPP, contains ankyrin and SH3 domains	Cell cycle control, cell division, chromosome partitioning	116609	116609	p53-interacting protein 53BP/ASPP, contains ankyrin and SH3 domains	Cell cycle control, cell division, chromosome partitioning	fgeneshEH_pg.300__26	94.26	401	23	0	29	429	114	514	6e-175	613	240314			gm1.30600017	95.36	366	17	0	64	429	43	408	2e-168	591		500							Carbon metabolism
GJ00611	1.62909	3	7.44121	3	Serine/threonine protein phosphatase 2A, regulatory subunit	Signal transduction mechanisms	440198	440198	Serine/threonine protein phosphatase 2A, regulatory subunit	Signal transduction mechanisms	estExtDG_fgenesh_newKGs_kg.C_1200013	100	459	0	0	545	1003	6	464	0	910	440197			estExtDG_fgenesh_newKGs_kg.C_1200012	100	459	0	0	545	1003	6	464	0	910	y1246_haein; uncharacterized protein hi_1246	1975	3	9.42991e-24	0.486667	C:integral to membrane; P:metabolic process; C:membrane; F:catalytic activity; F:sulfuric ester hydrolase activity; C:plasma membrane; F:metal ion binding; C:extracellular region; F:transferase activity; P:cellular cell wall organization
GJ27340	1.62985	2	3.19087	3	0	0	0																														308
GJ00990	1.63251	3	2.48773	3	serine-type d-ala-d-ala carboxypeptidase	N/A	B2G, 471725, 218087	471725			estExtDG_fgeneshEH_pg.C_35510001	99.67	907	2	1	1	906	427	1333	0	1766	218087			gm1.7600220	99.83	588	1	0	1042	1629	865	1452	0	1158	serine-type d-ala-d-ala carboxypeptidase	1715	10	7.65827e-33	0.431	F:hydrolase activity; F:carboxypeptidase activity
GJ02734	1.63254	2	2.30199	3	RNA polymerase II, second largest subunit	Transcription	456588	456588	RNA polymerase II, second largest subunit	Transcription	estExtDG_Genemark1.C_1860043	100	166	0	0	24	189	463	628	3e-89	329	465037	RNA polymerase II, second largest subunit	Transcription	estExtDG_fgeneshEH_pg.C_610090	100	153	0	0	405	557	709	861	2e-081	303	rpb2_dicdi; dna-directed rna polymerase ii subunit rpb2; rna polymerase ii subunit 2; rna polymerase ii subunit b2	1323	10	0	0.805	F:DNA-directed RNA polymerase activity; F:protein kinase activity; P:transcription initiation from RNA polymerase II promoter; F:metal ion binding; P:RNA splicing; C:DNA-directed RNA polymerase II, core complex; F:DNA binding; F:protein binding; P:RNA elo	EC:2.7.7.6
GJ06821	1.63592	3	2.82014	3	Glucose-6-phosphate isomerase	Carbohydrate transport and metabolism	433602	433602	Glucose-6-phosphate isomerase	Carbohydrate transport and metabolism	estExtDG_fgenesh_newKGs_kg.C_120133	100	74	0	0	181	254	1052	1125	2e-34	147	446110	Glucose-6-phosphate isomerase	Carbohydrate transport and metabolism	estExtDG_fgenesh_newKGs_kg.C_6190004	100	73	0	0	181	253	1098	1170	8e-034	145	g6pi_desaa; glucose-6-phosphate isomerase; gpi; phosphoglucose isomerase; pgi; phosphohexose isomerase; phi	935	10	2.44867e-120	0.81	C:cytoplasm; P:angiogenesis; P:gluconeogenesis; C:extracellular space; F:glucose-6-phosphate isomerase activity; F:cytokine activity; P:glycolysis; P:starch metabolic process; P:sucrose metabolic process; P:pentose-phosphate shunt; P:signal transduction	EC:5.3.1.9		Carbon metabolism
GJ12012	1.63745	3	2.70339	3	sphingosine 1-phosphate phosphatase	Lipid transport and metabolism	193908	193908	Lipid phosphate phosphatase and related enzymes of the PAP2 family	Lipid transport and metabolism	gm1.100208	100	747	0	0	38	784	1	747	0	1481	445286	Lipid phosphate phosphatase and related enzymes of the PAP2 family	Lipid transport and metabolism	estExtDG_fgenesh_newKGs_kg.C_4210001	84.34	581	91	0	83	663	132	712	7e-120	430	sphingosine 1-phosphate phosphatase	784	10	2.84553e-85	0.576	C:membrane; F:catalytic activity	-		Signaling
GJ11354	1.63842	3	2.74017	3	Mitochondrial carrier protein CGI-69	N/A	471020	436123			estExtDG_fgenesh_newKGs_kg.C_390007	97.77	674	6	3	43	716	1	665	0	1205	471020	Mitochondrial carrier protein CGI-69	Energy production and conversion	estExtDG_fgeneshEH_pg.C_6940002	98.26	631	11	0	167	797	624	1254	0	1164		797
GJ17888	1.6386	2	3.67043	3	hypothetical protein AURANDRAFT_69315 [Aureococcus anophagefferens]	N/A	B2G, 252204,	252204			gm1.127500001	99.03	207	2	0	179	385	84	290	3e-109	394															hypothetical protein AURANDRAFT_69315 [Aureococcus anophagefferens]	668	2	4.78614e-16	0.555	-
GJ09710	1.64334	3	2.23584	3	0	0	453330	453330			estExtDG_Genemark1.C_790126	100	831	0	0	1	831	1	831	0	1647	260479			gm1.1112800001	99.36	629	4	0	44	672	1	629	0	1215		831
GJ11608	1.64364	3	2.29931	3	Beta-Glucuronidase GUSB (glycosylhydrolase superfamily 2)	Carbohydrate transport and metabolism	468530	468530	Beta-Glucuronidase GUSB (glycosylhydrolase superfamily 2)	Carbohydrate transport and metabolism	estExtDG_fgeneshEH_pg.C_1970005	99.56	687	3	0	79	765	11	697	0	1338	120413	Beta-Glucuronidase GUSB (glycosylhydrolase superfamily 2)	Carbohydrate transport and metabolism	fgeneshEH_pg.629__3	100	537	0	0	90	626	1	537	0	1065	bglr_human; beta-glucuronidase; beta-g1 flags: precursor	792	10	4.69228e-23	0.496	F:hydrolase activity, hydrolyzing O-glycosyl compounds; F:binding; C:cell fraction; C:intracellular membrane-bounded organelle; C:cytoplasmic part; P:carbohydrate metabolic process	EC:3.2.1.0		Carbon metabolism
GJ04263	1.64639	2	2.57141	3	fumarylacetoacetate hydrolase	N/A	B2G, 439765,	439765			estExtDG_fgenesh_newKGs_kg.C_1070090	99.83	590	1	0	355	944	1	590	0	1162															fumarylacetoacetate hydrolase	1147	10	9.84092e-14	0.433	F:hydrolase activity; P:metabolic process; F:catalytic activity; F:2-oxopent-4-enoate hydratase activity; F:lyase activity
GJ11699	1.65423	3	2.69382	3	Cysteinyl-tRNA synthetase	Translation, ribosomal structure and biogenesis	68776	68776	Cysteinyl-tRNA synthetase	Translation, ribosomal structure and biogenesis	e_gw1.86.3.1	97.73	616	5	2	184	790	1093	1708	0	1110	419956	Cysteinyl-tRNA synthetase	Translation, ribosomal structure and biogenesis	estExtDG_Genewise1.C_9300002	89.47	95	10	0	207	301	852	946	4e-023	109	sycc_dicdi; cysteinyl-trna cytoplasmic; cysteine--trna ligase;	790	10	2.43153e-86	0.636	C:cytosol; F:cysteine-tRNA ligase activity; P:cysteinyl-tRNA aminoacylation; F:ATP binding; F:tRNA binding; F:protein homodimerization activity; P:cysteine metabolic process	EC:6.1.1.16
GJ07179	1.65536	3	2.72353	3	Transcriptional coactivator CAPER (RRM superfamily)	Transcription	466113	466113	Transcriptional coactivator CAPER (RRM superfamily)	Transcription	estExtDG_fgeneshEH_pg.C_910065	99.78	907	2	0	3	909	1	907	0	1784	232260			gm1.18000012	100	601	0	0	9	609	1	601	0	1191	rna-binding protein 39	912	10	9.05179e-30	0.537	-
GJ14154	1.65913	2	2.1838	2	exga_aspcl; probable glucan -beta-glucosidase a; exo- -beta-glucanase 1; exo- -beta-glucanase a flags: precursor	N/A	B2G, 206660,	206660			gm1.2700181	100	744	0	0	1	744	562	1305	0	1475															exga_aspcl; probable glucan -beta-glucosidase a; exo- -beta-glucanase 1; exo- -beta-glucanase a flags: precursor	744	10	5.77905e-11	0.398	P:cellular cell wall organization; F:cation binding; F:hydrolase activity; P:polysaccharide catabolic process; P:carbohydrate metabolic process; C:extracellular region; F:catalytic activity; F:hydrolase activity, hydrolyzing O-glycosyl compounds; F:glucan			Carbon metabolism
GJ27156	1.65931	2	2.21324	2	AFH1-interacting protein FIP2, contains BTB/POZ domain and pentapeptide repeats	General function prediction only	95110	95110	AFH1-interacting protein FIP2, contains BTB/POZ domain and pentapeptide repeats	General function prediction only	fgeneshEH_pg.1__381	99.66	291	1	0	33	323	1	291	5e-162	569																323
GJ01308	1.6599	3	5.81695	3	0	0	434847	434847			estExtDG_fgenesh_newKGs_kg.C_220008	99.94	1573	1	0	1	1573	1	1573	0	3110	446489			estExtDG_fgenesh_newKGs_kg.C_8270002	99.87	1573	0	1	1	1573	1	1571	0	3096		1583
GJ12344	1.66055	2	3.44932	3	Na+-independent Cl/HCO3 exchanger AE1 and related transporters (SLC4 family)	N/A	436956	440779			estExtDG_fgenesh_newKGs_kg.C_1360004	99.68	627	2	0	4	630	70	696	0	1227	436956	Na+-independent Cl/HCO3 exchanger AE1 and related transporters (SLC4 family)	Inorganic ion transport and metabolism	estExtDG_fgenesh_newKGs_kg.C_510027	99.52	627	3	0	4	630	70	696	0	1219	b3at_human; band 3 anion transport protein; anion exchange protein 1; ae 1; anion exchanger 1; solute carrier family 4 member 1; cd_antigen=cd233	778	10	9.84575e-35	0.593	F:protein anchor; C:cortical cytoskeleton; C:fungal-type vacuole; F:ankyrin binding; F:anion exchanger activity; P:chloride transport; P:cellular ion homeostasis; F:protein homodimerization activity; C:basolateral plasma membrane; C:integral to plasma mem	-		Ion fluxes
GJ10238	1.66087	2	2.95852	2	Histone H4	Chromatin structure and dynamics	108043	108043	Histone H4	Chromatin structure and dynamics	fgeneshEH_pg.98__67	94.27	227	13	0	475	701	71	297	9e-95	347	218631			gm1.8000060	94.17	223	13	0	475	697	71	293	2e-092	339	h4_olilu; histone h4	819	10	1.36614e-42	0.979	P:ossification; C:nucleosome; P:negative regulation of megakaryocyte differentiation; P:response to water deprivation; C:nucleolus; F:DNA binding; C:thylakoid; F:protein binding; P:nucleosome assembly; C:nucleoplasm; C:vacuole; P:phosphoinositide-mediated	-
GJ02166	1.66117	3	2.36492	3	Alcohol dehydrogenase, class IV	Energy production and conversion	357847	357847	Alcohol dehydrogenase, class IV	Energy production and conversion	fgenesh_newKGs_kg.62__84__2688779:5	99.93	1400	1	0	2	1401	1	1400	0	2767	437150			estExtDG_fgenesh_newKGs_kg.C_550004	99.42	1378	7	1	17	1393	25	1402	0	2660	adh2_ecoli; probable alcohol dehydrogenase	1401	10	3.08038e-64	0.528	P:response to stimulus; P:hexose metabolic process; F:alcohol dehydrogenase (NAD) activity	EC:1.1.1.1
GJ11793	1.66396	2	2.81011	3	0	0	231780	231780			gm1.17500101	100	73	0	0	1	73	1957	1885	6e-34	145	237312			gm1.24800016	100	73	0	0	1	73	2422	2350	6e-034	145		789
GJ23420	1.66468	3	2.40347	3	0	0	107610	107610			fgeneshEH_pg.93__51	89.74	351	36	0	23	373	280	630	5e-114	410	114120			fgeneshEH_pg.207__31	89.82	334	34	0	30	363	893	1226	1e-108	392		521
GJ21793	1.66751	2	3.46143	3	Nuclear receptor coregulator SMRT/SMRTER, contains Myb-like domains	Transcription	351284	351284	Nuclear receptor coregulator SMRT/SMRTER, contains Myb-like domains	Transcription	fgenesh_newKGs_kg.10__127__EST_ALL.fasta.Contig4976	99.78	458	1	0	28	485	1	458	0	900																570
GJ16120	1.66862	2	2.34435	2	0	0	466738	466738			estExtDG_fgeneshEH_pg.C_1130046	100	137	0	0	569	705	732	868	4e-72	272																705
GJ15257	1.67057	3	2.2479	3	degs_schpo; dihydroceramide delta -desaturase	N/A	B2G, 420157, 259727	420157			estExtDG_Genewise1.C_55160001	99.86	720	1	0	3	722	1	720	0	1419	259727			gm1.967100001	100	169	0	0	53	221	1	169	3e-091	335	degs_schpo; dihydroceramide delta -desaturase	722	10	3.2054e-47	0.563	P:fatty acid biosynthetic process; C:integral to membrane; F:sphingolipid delta-4 desaturase activity; P:sphingosine biosynthetic process; F:protein binding; C:endoplasmic reticulum	-		Signaling
GJ14218	1.67165	3	3.55805	3	0	0	0																														743
GJ11491	1.67465	3	2.06728	3	Uncharacterized conserved protein	Function unknown	95649	95649	Uncharacterized conserved protein	Function unknown	fgeneshEH_pg.3__324	96.53	779	26	1	17	795	1	778	0	1322	119615	Ankyrin	Cell wall/membrane/envelope biogenesis	fgeneshEH_pg.506__5	96.02	779	30	1	17	795	1	778	0	1291	par11_mouse; poly polymerase 11; parp-11	795	3	2.98072e-08	0.406667	F:NAD+ ADP-ribosyltransferase activity; F:molecular_function; F:transferase activity; P:biological_process; C:cellular_component; F:transferase activity, transferring glycosyl groups
GJ03706	1.67508	3	2.17633	3	ATP-dependent RNA helicase pitchoune	RNA processing and modification	418435	418435	ATP-dependent RNA helicase pitchoune	RNA processing and modification	estExtDG_Genewise1.C_1930015	99.28	835	6	0	367	1201	680	1514	0	1608															has1_emeni; atp-dependent rna helicase has1	1201	10	1.19524e-141	0.781	C:nucleolus; F:ATP-dependent helicase activity; F:RNA binding; F:ATP binding; P:rRNA processing	-
GJ07916	1.67884	2	2.43787	2	fad binding-monooxygenase family protein	N/A	B2G, 76946, 63657	76946			e_gw1.656.2.1	100	52	0	0	828	879	1	52	2e-21	103	63657			e_gw1.18.157.1	100	52	0	0	828	879	1	52	2e-021	103	fad binding-monooxygenase family protein	879	1	4.37996e-08	0.42	P:oxidation reduction; F:oxidoreductase activity; P:metabolic process; F:monooxygenase activity
GJ12526	1.68173	2	3.3623	2	Uncharacterized conserved protein	Function unknown	458663	458663	Uncharacterized conserved protein	Function unknown	estExtDG_Genemark1.C_3620032	99.42	688	4	0	9	696	8	695	0	1332	468441			estExtDG_fgeneshEH_pg.C_1890028	100	523	0	0	9	531	8	530	0	1037		774
GJ09119	1.68312	2	2.31607	2	AAA+-type ATPase	Posttranslational modification, protein turnover, chaperones	449161	449161	AAA+-type ATPase	Posttranslational modification, protein turnover, chaperones	estExtDG_Genemark1.C_130459	99.62	524	2	0	321	844	1350	1873	0	1027															conserved hypothetical protein [Capsaspora owczarzaki ATCC 30864]	844	10	8.30694e-44	0.584	F:binding; P:metabolic process	-
GJ07824	1.68413	2	5.37519	3	0	0	452272	452272			estExtDG_Genemark1.C_590169	99.66	878	2	1	5	881	21	898	0	1709																881
GJ06909	1.69052	2	2.9989	3	predicted protein [Ostreococcus lucimarinus CCE9901]	N/A	B2G, 456899,	456899			estExtDG_Genemark1.C_2040068	98.32	417	6	1	2	417	1	417	0	763															predicted protein [Ostreococcus lucimarinus CCE9901]	928	2	9.56821e-14	0.41	-
GJ02003	1.692	3	2.32092	3	Protein tyrosine phosphatase-like protein PTPLA (contains Pro instead of catalytic Arg)	General function prediction only	453108	453108	Protein tyrosine phosphatase-like protein PTPLA (contains Pro instead of catalytic Arg)	General function prediction only	estExtDG_Genemark1.C_740110	99.79	1429	2	1	1	1428	35	1463	0	2801															pas2_arath; 3-hydroxyacyl- dehydratase pasticcino 2; 2; hacd; protein pepino; pep; protein tyrosine phosphatase-like protein	1428	10	4.29177e-16	0.505	P:cellular process; C:intracellular membrane-bounded organelle; P:regulation of biological process; C:cytoplasmic part; P:developmental process; C:membrane	-
GJ12217	1.69277	2	5.51276	3	Soluble epoxide hydrolase	N/A	109045	244413			gm1.42000009	100	683	0	0	99	781	1	683	0	1354	109045	Soluble epoxide hydrolase	Lipid transport and metabolism	fgeneshEH_pg.113__32	99.71	683	2	0	99	781	1	683	0	1338	yfhm_bacsu; ab hydrolase superfamily protein yfhm	781	2	4.78858e-07	0.515	F:hydrolase activity; F:catalytic activity; F:molecular_function; C:integral to membrane; C:membrane; P:biological_process; C:cellular_component
GJ24548	1.69291	3	4.24661	3	0	0	0																														479
GJ00833	1.69293	3	5.2266	3	GTPase Rab1/YPT1, small G protein superfamily, and related GTP-binding proteins	Signal transduction mechanisms	439272	439272	GTPase Rab1/YPT1, small G protein superfamily, and related GTP-binding proteins	Signal transduction mechanisms	estExtDG_fgenesh_newKGs_kg.C_970032	99.78	901	0	2	901	1800	1110	211	0	1754	360287			fgenesh_newKGs_kg.95__10__2685716:6	100	629	0	0	1	629	20	648	0	1247	ypt1_phyin; ras-like gtp-binding protein ypt1	1800	10	3.62791e-61	0.827	C:soluble fraction; F:GTP binding; C:Golgi apparatus; C:plasma membrane; F:protein binding; P:vesicle-mediated transport; C:insoluble fraction; C:neuronal cell body; C:endoplasmic reticulum; C:mitochondrion; P:small GTPase mediated signal transduction; F:	-
GJ01043	1.6949	3	4.8418	3	0	0	432700	432700			estExtDG_fgenesh_newKGs_kg.C_50296	100	1672	0	0	1	1672	2	1673	0	3314	241074			gm1.32200042	99.81	539	1	0	176	714	58	596	0	1061		1687
GJ05279	1.69906	2	2.4716	3	0	0	458099	458099			estExtDG_Genemark1.C_3000027	100	1047	0	0	1	1047	1	1047	0	2076																1054
GJ06463	1.69978	2	2.34346	2	mucb1_xenla; integumentary mucin; fim-	N/A	B2G, 456968, 222520	456968			estExtDG_Genemark1.C_2100024	99.9	961	1	0	1	961	1	961	0	1899	222520			gm1.10300172	99.88	815	1	0	147	961	246	1060	0	1610	mucb1_xenla; integumentary mucin; fim-	961	6	1.88181e-10	0.531667	P:transport; F:lipase activity; F:protein binding; P:lipid catabolic process; P:cellular lipid metabolic process; C:extracellular region; C:cytoplasm; C:nuclear body; P:small molecule metabolic process; F:carboxylesterase activity; P:digestive system proc	EC:3.1.1.1
GJ04935	1.70058	3	3.07672	3	0	0	349990	349990			fgenesh_newKGs_kg.4__231__2692190:2	96.64	566	10	2	514	1079	1	557	0	969	250172			gm1.88200009	94.99	359	18	0	294	652	1732	2090	2e-161	569		1085
GJ08238	1.70252	3	2.21751	3	0	0	439730	439730			estExtDG_fgenesh_newKGs_kg.C_1070039	99.77	866	1	1	3	868	1	865	0	1695																868
GJ27255	1.70315	3	2.91215	3	Choline phosphate cytidylyltransferase/Predicted CDP-ethanolamine synthase	Lipid transport and metabolism	194435	194435	Choline phosphate cytidylyltransferase/Predicted CDP-ethanolamine synthase	Lipid transport and metabolism	gm1.100735	100	216	0	0	2	217	136	351	1e-119	428															cytidyltransferase-related domain protein	315	6	6.64312e-14	0.611667	-
GJ02108	1.70401	3	2.49217	3	Succinate dehydrogenase, Fe-S protein subunit	Energy production and conversion	432843	432843	Succinate dehydrogenase, Fe-S protein subunit	Energy production and conversion	estExtDG_fgenesh_newKGs_kg.C_70086	100	608	0	0	1	608	1	608	0	1205																1411							Carbon metabolism
GJ06357	1.70476	3	3.09061	3	agal_dicdi; probable alpha-galactosidase; alpha-d-galactoside galactohydrolase; melibiase flags: precursor	N/A	B2G																													agal_dicdi; probable alpha-galactosidase; alpha-d-galactoside galactohydrolase; melibiase flags: precursor	970	10	1.26887e-28	0.507	F:alpha-galactosidase activity; C:endoplasmic reticulum; P:globoside metabolic process; P:galactose metabolic process; P:glycerolipid metabolic process	EC:3.2.1.22		Carbon metabolism
GJ28284	1.70616	2	2.15205	2	Putative NAD+-dependent epimerases	N/A	364950	367182			fgenesh_newKGs_kg.248__5__2686973:4	97.02	168	4	1	29	196	14	180	6e-77	285	364950	Putative NAD+-dependent epimerases	Carbohydrate transport and metabolism	fgenesh_newKGs_kg.175__47__2686973:4	97.02	168	4	1	29	196	14	180	6e-077	285		196
GJ04567	1.70617	2	2.259	2	0	0	0																														1118
GJ13232	1.70654	3	2.41111	3	0	0	216028	216028			gm1.6700222	97.31	631	17	0	10	640	1951	2581	0	1116	101743			fgeneshEH_pg.34__125	97.26	583	16	0	10	592	1822	2404	0	1029		761
GJ15232	1.70894	3	3.22791	3	0	0	0																														723
GJ09846	1.714	3	3.06596	3	hypothetical protein CHGG_06908 [Chaetomium globosum CBS 148.51]	N/A	B2G, 458787, 467587	458787			estExtDG_Genemark1.C_3790025	98.57	140	2	0	688	827	645	784	3e-70	266	467587			estExtDG_fgeneshEH_pg.C_1480013	93.51	77	2	1	20	93	1	77	4e-023	109	hypothetical protein CHGG_06908 [Chaetomium globosum CBS 148.51]	827	7	1.13337e-17	0.507143	F:molecular_function; P:biological_process; C:cellular_component
GJ12521	1.71655	3	3.90563	3	0	0	0																														774
GJ20722	1.71817	3	6.98096	3	0	0	0																														599
GJ00600	1.7188	3	6.23098	3	TATA box binding protein (TBP)-associated factor, RNA polymerase II	Transcription	432303	432303	TATA box binding protein (TBP)-associated factor, RNA polymerase II	Transcription	estExtDG_fgenesh_newKGs_kg.C_40128	99.9	1979	2	0	1	1979	536	2514	0	3907	441427	Serine/threonine protein kinase	Signal transduction mechanisms	estExtDG_fgenesh_newKGs_kg.C_1520060	90.23	133	13	0	60	192	543	675	3e-038	161		1979
GJ10863	1.71893	2	2.04859	2	0	0	225261	225261			gm1.12300124	99.32	148	1	0	660	807	526	673	7e-77	287	211121			gm1.4600293	99.32	148	1	0	660	807	544	691	7e-077	287		807
GJ02463	1.72358	3	5.36163	3	hypothetical protein AURANDRAFT_66027 [Aureococcus anophagefferens]	N/A	B2G, 431896,	431896			estExtDG_fgenesh_newKGs_kg.C_10294	100	1301	0	0	1	1301	1	1301	0	2579															hypothetical protein AURANDRAFT_66027 [Aureococcus anophagefferens]	1360	3	8.72604e-48	0.45	-
GJ13598	1.72374	3	2.9712	3	RNA-binding nuclear protein (MAK16) containing a distinct C4 Zn-finger	RNA processing and modification	103754	103754	RNA-binding nuclear protein (MAK16) containing a distinct C4 Zn-finger	RNA processing and modification	fgeneshEH_pg.53__4	100	237	0	0	85	321	1	237	8e-132	470															mak16_xentr; protein mak16 homolog; mak16-like protein	754	10	3.73655e-71	0.766	C:nucleolus; C:cytosol; P:multicellular organismal development; P:ribosome biogenesis	-
GJ13255	1.72599	3	2.75355	3	0	0	194182	194182			gm1.100482	100	693	0	0	69	761	1	693	0	1374																761
GJ07855	1.72959	2	2.40148	2	0	0	0																														880
GJ27270	1.7344	3	2.37659	3	Trehalose-6-phosphate synthase component TPS1 and related subunits	Carbohydrate transport and metabolism	454257	454257	Trehalose-6-phosphate synthase component TPS1 and related subunits	Carbohydrate transport and metabolism	estExtDG_Genemark1.C_1050066	100	52	0	0	65	116	433	484	8e-22	103																314							Carbon metabolism
GJ05402	1.73492	2	4.10377	3	0	0	0																														1045
GJ11099	1.73741	3	2.13448	3	Collagens (type IV and type XIII), and related proteins	Extracellular structures	443163	443163	Collagens (type IV and type XIII), and related proteins	Extracellular structures	estExtDG_fgenesh_newKGs_kg.C_2240005	100	155	0	0	1	155	64	218	8e-83	307	241414			gm1.33100033	100	89	0	0	67	155	1	89	2e-043	176		802
GJ06546	1.74478	2	16.1069	3	pi5ka_arath; phosphatidylinositol-4-phosphate 5-kinase 10; 5k10; 1-phosphatidylinositol-4-phosphate kinase 10; diphosphoinositide kinase 10; ns p-5-kinase 10	N/A	B2G																													pi5ka_arath; phosphatidylinositol-4-phosphate 5-kinase 10; 5k10; 1-phosphatidylinositol-4-phosphate kinase 10; diphosphoinositide kinase 10; ns p-5-kinase 10	954	2	8.82325e-08	0.565	F:1-phosphatidylinositol-4-phosphate 5-kinase activity; C:cellular_component			Signaling
GJ14474	1.74622	3	2.13817	3	pub4_arath; u-box domain-containing protein 4; plant u-box protein 4	N/A	B2G																													pub4_arath; u-box domain-containing protein 4; plant u-box protein 4	738	10	2.07652e-22	0.569	P:lateral root development; P:protein ubiquitination; F:ubiquitin-protein ligase activity; C:nucleus; C:cytosol	EC:6.3.2.19
GJ07411	1.75044	2	2.55609	2	Transporter, ABC superfamily (Breast cancer resistance protein)	Secondary metabolites biosynthesis, transport and catabolism	104215	104215	Transporter, ABC superfamily (Breast cancer resistance protein)	Secondary metabolites biosynthesis, transport and catabolism	fgeneshEH_pg.58__13	100	250	0	0	650	899	2418	2169	2e-139	496																899
GJ09680	1.75045	2	2.15426	2	Signal recognition particle, subunit Srp54	Intracellular trafficking, secretion, and vesicular transport	455543	455543	Signal recognition particle, subunit Srp54	Intracellular trafficking, secretion, and vesicular transport	estExtDG_Genemark1.C_1470060	99.76	831	2	0	1	831	1	831	0	1633															sr543_arath; signal recognition particle 54 kda protein 3; srp54	831	10	2.33771e-119	0.817	F:drug binding; C:cytosol; C:signal recognition particle, endoplasmic reticulum targeting; F:endoplasmic reticulum signal peptide binding; F:mRNA binding; F:ribonucleoprotein binding; C:nucleolus; F:7S RNA binding; C:nuclear speck; P:SRP-dependent cotrans	-
GJ03212	1.75433	3	2.67304	3	rost_drome; protein rolling stone	N/A	B2G																													rost_drome; protein rolling stone	1261	1	2.71627e-15	0.49	-
GJ14227	1.75764	2	2.58923	2	sfr2_arath; beta-glucosidase-like chloroplastic; protein sensitive to freezing 2; 2	N/A	B2G																													sfr2_arath; beta-glucosidase-like chloroplastic; protein sensitive to freezing 2; 2	743	10	1.89811e-31	0.484	F:hydrolase activity, hydrolyzing O-glycosyl compounds; P:response to cold; C:chloroplast envelope; C:cytoplasmic membrane-bounded vesicle; C:membrane; P:carbohydrate metabolic process	EC:3.2.1.0		Carbon metabolism
GJ10233	1.75969	2	2.84613	2	ATP-dependent RNA helicase	RNA processing and modification	108988	108988	ATP-dependent RNA helicase	RNA processing and modification	fgeneshEH_pg.111__57	99.58	237	1	0	346	582	853	1089	2e-129	462	448194	ATP-dependent RNA helicase	RNA processing and modification	estExtDG_Genemark1.C_50454	96.3	270	8	1	208	475	170	439	8e-126	450		819
GJ28190	1.75982	3	2.84207	3	Adaptor complexes medium subunit family	Intracellular trafficking, secretion, and vesicular transport	459870	459870	Adaptor complexes medium subunit family	Intracellular trafficking, secretion, and vesicular transport	estExtDG_Genemark1.C_6720002	97.78	180	4	0	31	210	1	180	8e-89	325	435461	Adaptor complexes medium subunit family	Intracellular trafficking, secretion, and vesicular transport	estExtDG_fgenesh_newKGs_kg.C_270171	97.78	180	4	0	31	210	1	180	8e-089	325		210
GJ13850	1.76036	2	2.4338	2	Growth factor receptor-bound proteins (GRB7, GRB10, GRB14)	Signal transduction mechanisms	124778	124778	Growth factor receptor-bound proteins (GRB7, GRB10, GRB14)	Signal transduction mechanisms	fgeneshEH_pg.6578__1	100	330	0	0	1	330	149	478	0	654	199897			gm1.1100069	99.62	260	1	0	1	260	149	408	4e-143	507		749
GJ03853	1.76048	3	3.04326	3	0	441358	441358	435026	Monocarboxylate transporter	Carbohydrate transport and metabolism	estExtDG_fgenesh_newKGs_kg.C_240008	99.66	1185	4	0	1	1185	1	1185	0	2317	441358			estExtDG_fgenesh_newKGs_kg.C_1510029	98.15	1191	10	2	1	1185	1	1185	0	2190		1187
GJ24577	1.76357	3	2.1986	3	0	0	0																														478
GJ02777	1.76668	2	4.34774	2	nlrc3_human; protein nlrc3; card15-like protein; caterpiller protein; ; nucleotide-binding oligomerization domain protein 3	N/A	B2G, 63835,	63835			e_gw1.19.82.1	88.33	120	11	1	1087	1203	1030	1149	4e-27	123															nlrc3_human; protein nlrc3; card15-like protein; caterpiller protein; ; nucleotide-binding oligomerization domain protein 3	1319	10	1.37548e-42	0.525	P:regulation of tumor necrosis factor production; P:defense response to Gram-positive bacterium; P:positive regulation of stress-activated protein kinase signaling pathway; P:negative regulation of biological process; P:regulation of immune response; P:de	-
GJ01366	1.76816	3	8.26048	3	krac_dicdi; rac family serine threonine-protein kinase homolog	N/A	B2G																													krac_dicdi; rac family serine threonine-protein kinase homolog	1566	10	1.13331e-51	0.514	F:protein serine/threonine kinase activity; P:positive regulation of glucose metabolic process; P:muscle system process; P:positive regulation of macromolecule biosynthetic process; P:response to abiotic stimulus; P:negative regulation of biological proce	EC:2.7.11.0
GJ00239	1.7688	3	3.32685	3	unnamed protein product [Ostreococcus tauri]	N/A	B2G																													unnamed protein product [Ostreococcus tauri]	2499	1	4.37703e-09	0.53	-
GJ07514	1.76885	3	2.35386	3	0	0	442885	442885			estExtDG_fgenesh_newKGs_kg.C_2040040	100	882	0	0	1	882	1	882	0	1748	440494			estExtDG_fgenesh_newKGs_kg.C_1300001	99.77	865	1	1	10	874	11	874	0	1691		894
GJ09153	1.77186	2	3.57919	2	protein	N/A	B2G, 373523, 458067	373523			fgenesh_newKGs_kg.1704__5__2697031:1	99.88	845	0	1	1	844	845	1	0	1659	458067			estExtDG_Genemark1.C_2970007	85.86	191	27	0	296	486	750	560	7e-040	165	protein	844	10	6.32959e-12	0.548	F:nucleic acid binding; F:zinc ion binding; C:intracellular; F:kinase activity
GJ12742	1.77216	3	3.47102	3	Vesicle coat complex COPII, subunit SEC23	Intracellular trafficking, secretion, and vesicular transport	456489	456489	Vesicle coat complex COPII, subunit SEC23	Intracellular trafficking, secretion, and vesicular transport	estExtDG_Genemark1.C_1820078	98.93	468	2	1	284	748	442	909	0	884															sec23_cocim; protein transport protein sec23	770	10	6.48449e-72	0.712	F:zinc ion binding; P:ER-associated protein catabolic process; C:COPII vesicle coat; P:ER to Golgi vesicle-mediated transport; P:intracellular protein transport; P:regulation of catalytic activity; F:GTPase activator activity; C:endoplasmic reticulum memb	-
GJ06704	1.77231	3	2.23706	3	s13a2_mouse; solute carrier family 13 member 2; na(+) dicarboxylate cotransporter 1; -1; renal sodium dicarboxylate cotransporter	N/A	B2G																													s13a2_mouse; solute carrier family 13 member 2; na(+) dicarboxylate cotransporter 1; -1; renal sodium dicarboxylate cotransporter	943	10	8.01091e-22	0.599	C:cell junction; F:succinate transmembrane transporter activity; F:low affinity sodium:dicarboxylate symporter activity; P:succinate transport; C:integral to membrane; P:aspartate transport; F:high affinity sodium:dicarboxylate symporter activity; C:centr	-		Ion fluxes
GJ00475	1.77543	3	2.30596	3	gspb_strgn; platelet binding protein; serine-rich adhesin for platelets; serine-rich repeat protein flags: precursor	N/A	B2G, 437764, 444677	437764			estExtDG_fgenesh_newKGs_kg.C_640063	99.62	2091	8	0	1	2091	3	2093	0	4082	444677			estExtDG_fgenesh_newKGs_kg.C_3490022	99.14	2092	8	3	3	2091	1	2085	0	3994	gspb_strgn; platelet binding protein; serine-rich adhesin for platelets; serine-rich repeat protein flags: precursor	2091	1	3.24426e-07	0.4	C:cell wall
GJ26470	1.77648	3	2.58804	3	0	0	0																														373
GJ10749	1.77789	3	2.78927	3	Vacuolar sorting protein VPS52/suppressor of actin Sac2	Cytoskeleton	466320	466320	Vacuolar sorting protein VPS52/suppressor of actin Sac2	Cytoskeleton	estExtDG_fgeneshEH_pg.C_980051	99.63	809	3	0	1	809	1	809	0	1580															vps52_human; vacuolar protein sorting-associated protein 52 homolog; sac2 suppressor of actin mutations 2-like protein	809	4	2.10126e-50	0.7	C:cytoplasmic part; C:intracellular membrane-bounded organelle	-
GJ13267	1.77797	3	3.10126	3	EGL-Nine (EGLN) protein	Signal transduction mechanisms	119313	119313	EGL-Nine (EGLN) protein	Signal transduction mechanisms	fgeneshEH_pg.473__2	100	723	0	0	38	760	1	723	0	1433	231583			gm1.17400012	96.62	325	2	1	445	760	246	570	2e-160	565	egln3_human; egl nine homolog 3; hph-1; hypoxia-inducible factor prolyl hydroxylase 3; hif-ph3; hif-prolyl hydroxylase 3; hph-3; prolyl hydroxylase domain-containing protein 3; phd3	760	8	1.6983e-18	0.47875	P:regulation of biological quality; C:intracellular part; P:organ development; F:oxidoreductase activity, acting on paired donors, with incorporation or reduction of molecular oxygen; P:regulation of cellular process; F:binding; P:metabolic process	-
GJ27110	1.77905	3	2.36422	3	Kynurenine 3-monooxygenase and related flavoprotein monooxygenases	Energy production and conversion	467294	467294	Kynurenine 3-monooxygenase and related flavoprotein monooxygenases	Energy production and conversion	estExtDG_fgeneshEH_pg.C_1350065	100	326	0	0	1	326	932	1257	0	646	350731	Kynurenine 3-monooxygenase and related flavoprotein monooxygenases	Energy production and conversion	fgenesh_newKGs_kg.8__7__2691693:1	99.69	326	1	0	1	326	932	1257	0	638	predicted protein [Thalassiosira pseudonana CCMP1335]	326	1	3.84129e-27	0.66	P:oxidation reduction; F:monooxygenase activity
GJ24249	1.78177	3	4.12538	3	0	0	0																														491
GJ14294	1.78189	2	5.85198	3	LRR-containing protein	Function unknown	358041	358041	LRR-containing protein	Function unknown	fgenesh_newKGs_kg.64__65__EST_ALL.fasta.Contig3338	87.29	181	15	2	100	272	1	181	3e-42	172	367942	LRR-containing protein	Function unknown	fgenesh_newKGs_kg.285__8__EST_ALL.fasta.Contig10403	95.12	82	4	0	299	380	489	570	9e-030	131		741
GJ11529	1.78477	3	3.50311	3	0	0	0																														794
GJ07267	1.7849	2	2.11292	3	0	0	441131	441131			estExtDG_fgenesh_newKGs_kg.C_1440031	98.17	109	2	0	286	394	1750	1858	1e-50	200																907
GJ03423	1.79508	3	6.58719	3	0	0	437040	437040			estExtDG_fgenesh_newKGs_kg.C_520072	98.62	1231	17	0	3	1233	1254	24	0	2305	460635			estExtDG_Genemark1.C_15850001	98.05	871	17	0	352	1222	904	34	0	1592		1233
GJ09571	1.79511	2	2.03073	2	N-acetyltransferase	General function prediction only	105120	105120	N-acetyltransferase	General function prediction only	fgeneshEH_pg.65__75	99.31	436	2	1	321	755	1381	1816	0	833															predicted protein [Ostreococcus lucimarinus CCE9901]	834	4	1.81442e-32	0.595	F:methyltransferase activity
GJ10096	1.79792	3	2.21231	3	Ca2+/calmodulin-dependent protein kinase, EF-Hand protein superfamily	N/A	432669	444735			estExtDG_fgenesh_newKGs_kg.C_3550015	100	206	0	0	1	206	1	206	3e-113	408	432669	Ca2+/calmodulin-dependent protein kinase, EF-Hand protein superfamily	Signal transduction mechanisms	estExtDG_fgenesh_newKGs_kg.C_50263	98.5	200	1	1	9	206	5	204	1e-100	367	mylkb_dicdi; probable myosin light chain kinase ddb_g0271550	822	10	6.30835e-33	0.677	C:nucleoplasm; F:calmodulin-dependent protein kinase activity; P:neuron projection morphogenesis; P:protein amino acid autophosphorylation; C:cytoplasm; C:nucleolus; P:regulation of neuron differentiation; P:thermosensory behavior; P:positive regulation o	EC:2.7.11.17		Signaling
GJ09030	1.79879	2	3.12509	2	0	0	444390	444390			estExtDG_fgenesh_newKGs_kg.C_3180002	99.5	797	3	1	36	831	1	797	0	1540																846
GJ19637	1.80187	3	2.27391	3	ankyrin repeat and death domain containing 1a	N/A	B2G, 260083,	260083			gm1.1037700001	100	143	0	0	28	170	143	1	9e-76	283															ankyrin repeat and death domain containing 1a	627	1	7.94467e-07	0.54	-
GJ01574	1.80238	2	2.13222	2	Adaptor complexes medium subunit family	Intracellular trafficking, secretion, and vesicular transport	434096	434096	Adaptor complexes medium subunit family	Intracellular trafficking, secretion, and vesicular transport	estExtDG_fgenesh_newKGs_kg.C_160129	99.87	1513	0	1	1	1513	10	1520	0	2977	79865			est_orfs.5049_963_EVC00224_Adaptor-related	100	389	0	0	1127	1515	30	418	0	771	ap1m_dicdi; ap-1 complex subunit mu; ap-1 adaptor complex mu1 subunit; adaptor-related protein complex 1 mu subunit; clathrin-adaptor medium chain apm1; mu1-adaptin	1515	10	0	0.818	C:cell division site; C:cytosol; P:regulation of vacuole fusion, non-autophagic; P:vesicle targeting; C:cell tip; P:post-Golgi vesicle-mediated transport; P:regulation of fungal-type cell wall organization; P:regulation of cytokinesis; F:clathrin binding;	-
GJ00969	1.80418	3	2.16766	3	NADP/FAD dependent oxidoreductase	Energy production and conversion	452377	452377	NADP/FAD dependent oxidoreductase	Energy production and conversion	estExtDG_Genemark1.C_610064	100	1724	0	0	1	1724	1826	3549	0	3418	228907			gm1.15100078	90.05	372	35	2	1136	1506	1265	1635	7e-119	428	cypd_bacsu; probable bifunctional p-450 nadph-p450 reductase 1; cytochrome p450 102; nadph--cytochrome p450 reductase	1724	10	4.00106e-87	0.507	P:oxidation reduction; F:oxidoreductase activity; P:biological regulation; C:cytoplasm	-
GJ17124	1.80669	3	2.85089	3	DNA helicase PIF1/RRM3	Cell cycle control, cell division, chromosome partitioning	370214	370214	DNA helicase PIF1/RRM3	Cell cycle control, cell division, chromosome partitioning	fgenesh_newKGs_kg.431__3__2693201:1	97.62	252	6	0	230	481	1	252	2e-126	452															helitron helicase-like protein	684	10	1.27464e-14	0.508	F:helicase activity
GJ09945	1.80812	2	3.39206	3	Vesicle coat complex AP-2, alpha subunit	N/A	70774	418747			estExtDG_Genewise1.C_2450022	100	825	0	0	1	825	996	1820	0	1635	70774	Vesicle coat complex AP-2, alpha subunit	Intracellular trafficking, secretion, and vesicular transport	e_gw1.132.26.1	100	808	0	0	1	808	996	1803	0	1602	ap2a2_dicdi; ap-2 complex subunit alpha-2; 100 kda coated vesicle protein c; adapter-related protein complex 2 alpha-2 subunit; adaptor protein complex ap-2 subunit alpha-2; alpha-adaptin c; alpha2-ada	825	10	3.54985e-78	0.674	C:AP-2 adaptor complex; F:protein binding; P:clathrin coat assembly; C:secretory granule; P:synaptic vesicle coating; P:intracellular protein transport; P:asymmetric cell division; C:cytosol; P:regulation of defense response to virus by virus; C:synaptic	-
GJ07251	1.81314	2	4.83228	2	Beta-transducin family (WD-40 repeat) protein	Chromatin structure and dynamics	457509	457509	Beta-transducin family (WD-40 repeat) protein	Chromatin structure and dynamics	estExtDG_Genemark1.C_2510028	100	907	0	0	1	907	1	907	0	1798															b chain structure of the tbl1 tetramerisation domain	907	10	1.77776e-46	0.686	F:histone binding; F:transcription corepressor activity; P:proteasomal ubiquitin-dependent protein catabolic process; C:transcriptional repressor complex; F:protein N-terminus binding; C:nucleolus; F:transcription activator activity; P:negative regulation	-		Signaling
GJ26679	1.81429	2	2.02253	2	0	0	242053	242053			gm1.35000017	100	58	0	0	1	58	1029	1086	3e-25	115																357
GJ03118	1.81446	2	3.05769	2	0	0	445249	445249			estExtDG_fgenesh_newKGs_kg.C_4140007	96.38	1271	46	0	1	1271	1	1271	0	2155	366755			fgenesh_newKGs_kg.230__55__2693064:1	96.22	1271	48	0	1	1271	1	1271	0	2139		1271
GJ13402	1.81728	2	2.09997	2	LRR-containing protein	Function unknown	458438	458438	LRR-containing protein	Function unknown	estExtDG_Genemark1.C_3340002	99.74	758	2	0	1	758	1217	1974	0	1487	455277	LRR-containing protein	Function unknown	estExtDG_Genemark1.C_1380092	98.28	758	13	0	1	758	632	1389	0	1400	hypothetical protein [Monosiga brevicollis MX1]	758	1	2.31153e-15	0.5	P:protein amino acid ADP-ribosylation; F:NAD(P)+-protein-arginine ADP-ribosyltransferase activity
GJ12777	1.82076	2	2.14773	2	Exosomal 3'-5' exoribonuclease complex, subunit Rrp44/Dis3	Translation, ribosomal structure and biogenesis	451876	451876	Exosomal 3'-5' exoribonuclease complex, subunit Rrp44/Dis3	Translation, ribosomal structure and biogenesis	estExtDG_Genemark1.C_510249	99.61	770	3	0	1	770	1211	1980	0	1503	50066			gw1.3481.1.1	99.66	297	1	0	474	770	1	297	3e-165	581	rrp44_yeast; exosome complex exonuclease dis3; chromosome disjunction protein 3; ribosomal rna-processing protein 44	770	10	3.49377e-73	0.595	C:exosome (RNase complex); F:Ran GTPase binding; P:mitotic sister chromatid segregation; P:positive regulation of Ran GTPase activity; P:RNA catabolic process; P:rRNA processing; C:cytoplasmic part; F:GDP-dissociation stimulator activity; C:nuclear part;	-
GJ28365	1.82376	2	2.03341	2	0	0	239683	239683			gm1.29300028	100	95	0	0	89	183	1	95	1e-47	188	235731			gm1.22400057	100	95	0	0	89	183	1	95	1e-047	188		183
GJ07073	1.82409	2	2.204	2	Mitochondrial ATP-dependent protease PIM1/LON	N/A	450768	451962			estExtDG_Genemark1.C_530112	99.77	857	2	0	1	857	37	893	0	1683	450768	Mitochondrial ATP-dependent protease PIM1/LON	Posttranslational modification, protein turnover, chaperones	estExtDG_Genemark1.C_310330	99.53	857	4	0	1	857	37	893	0	1667	atp-dependent protease la	918	10	3.57224e-81	0.754	F:nucleoside-triphosphatase activity; P:metabolic process; F:serine-type peptidase activity; F:nucleotide binding	EC:3.6.1.15
GJ04040	1.82419	3	4.28035	3	cGMP-dependent protein kinase	Signal transduction mechanisms	454484	454484	cGMP-dependent protein kinase	Signal transduction mechanisms	estExtDG_Genemark1.C_1110148	99.87	747	1	0	47	793	167	913	0	1473															kgp1_mouse; cgmp-dependent protein kinase 1; cgk 1; cgk1; cgmp-dependent protein kinase i; cgki	1168	10	8.13345e-35	0.513	P:cellular macromolecule metabolic process; P:response to chemical stimulus; P:generation of neurons; P:cellular response to nitrogen starvation; P:negative regulation of biological process; C:intracellular membrane-bounded organelle; P:regulation of conj	-
GJ13811	1.82605	3	2.72227	3	hypothetical protein Cpin_5309 [Chitinophaga pinensis DSM 2588]	N/A	B2G																													hypothetical protein Cpin_5309 [Chitinophaga pinensis DSM 2588]	750	1	4.87185e-07	0.44	-
GJ15345	1.82687	2	3.87502	2	Amine oxidase	Secondary metabolites biosynthesis, transport and catabolism	430592	430592	Amine oxidase	Secondary metabolites biosynthesis, transport and catabolism	estExtDG_Genewise1Plus.C_3220001	96.4	667	5	4	15	680	1904	1256	0	1130	74977	Amine oxidase	Secondary metabolites biosynthesis, transport and catabolism	e_gw1.328.3.1	97.44	352	0	1	206	548	1785	1434	0	634	pds_syne7; 15-cis-phytoene desaturase; phytoene dehydrogenase	721	10	1.78021e-20	0.716	C:chloroplast envelope; P:response to herbicide; C:plasma membrane; P:carotene biosynthetic process; P:oxidation reduction; F:oxidoreductase activity, acting on paired donors, with incorporation or reduction of molecular oxygen; F:phytoene dehydrogenase a	-		Light reactions
GJ12973	1.827	3	2.51767	3	0	0	470824	470824			estExtDG_fgeneshEH_pg.C_5780006	100	210	0	0	83	292	1	210	1e-115	416	471759			estExtDG_fgeneshEH_pg.C_52620001	100	210	0	0	83	292	1	210	1e-115	416		766
GJ26307	1.82755	3	2.28557	3	F0F1-type ATP synthase, beta subunit	Energy production and conversion	445169	445169	F0F1-type ATP synthase, beta subunit	Energy production and conversion	estExtDG_fgenesh_newKGs_kg.C_4010005	99.12	114	1	0	270	383	760	873	3e-56	218															atpb_pelub; atp synthase subunit beta; atp synthase f1 sector subunit beta; f-atpase subunit beta	383	10	7.82187e-56	0.909	C:proton-transporting ATP synthase complex, catalytic core F(1); P:plasma membrane ATP synthesis coupled proton transport; P:auxin biosynthetic process; F:hydrogen-exporting ATPase activity, phosphorylative mechanism; F:hydrogen ion transporting ATP synth	EC:3.6.3.6
GJ08168	1.82779	3	2.18032	3	0	0	468509	468509			estExtDG_fgeneshEH_pg.C_1930030	99.29	424	3	0	1	424	1	424	0	817																870
GJ00719	1.82883	3	3.94784	3	FOG: Zn-finger	General function prediction only	440313	440313	FOG: Zn-finger	General function prediction only	estExtDG_fgenesh_newKGs_kg.C_1230032	99.89	1892	2	0	1	1892	17	1908	0	3735	125093			fgeneshEH_pg.7971__1	99.73	376	1	0	32	407	1	376	0	737		1892
GJ17916	1.82918	3	2.42177	3	Serine/threonine protein kinase	Signal transduction mechanisms	463290	463290	Serine/threonine protein kinase	Signal transduction mechanisms	estExtDG_fgeneshEH_pg.C_230144	85.38	301	44	0	368	668	371	671	5e-65	248															anr29_danre; ankyrin repeat domain-containing protein 29	668	10	1.09987e-23	0.516	P:cellular process; C:cytoplasm	-
GJ09434	1.83174	3	3.09833	3	Dehydrogenases with different specificities (related to short-chain alcohol dehydrogenases)	N/A	454380	110422			fgeneshEH_pg.134__56	99.52	838	3	1	1	837	32	869	0	1624	454380	Dehydrogenases with different specificities (related to short-chain alcohol dehydrogenases)	Secondary metabolites biosynthesis, transport and catabolism	estExtDG_Genemark1.C_1080176	99.52	629	2	1	1	628	32	660	0	1215	wwox_chick; ww domain-containing oxidoreductase	837	10	1.39499e-34	0.543	P:Wnt receptor signaling pathway; C:intracellular membrane-bounded organelle; P:apoptosis; P:skeletal system development; F:protein binding; C:cytoplasmic part; P:regulation of cellular process; P:metabolic process	-
GJ26376	1.83467	3	2.48077	3	0	0	205489	205489			gm1.2400181	100	341	0	0	39	379	1	341	0	676																379
GJ02764	1.83604	3	3.80143	3	predicted protein [Thalassiosira pseudonana CCMP1335]	N/A	B2G, 441736, 442342	441736			estExtDG_fgenesh_newKGs_kg.C_1620037	99.7	1320	4	0	1	1320	1	1320	0	2585	442342			estExtDG_fgenesh_newKGs_kg.C_1810005	99.46	1290	7	0	31	1320	11	1300	0	2502	predicted protein [Thalassiosira pseudonana CCMP1335]	1320	2	7.0465e-20	0.47	P:oxidation reduction; F:oxidoreductase activity; C:endoplasmic reticulum; F:iron ion binding; P:fatty acid biosynthetic process
GJ15225	1.83687	3	2.72599	3	0	0	0																														724
GJ04764	1.83896	2	3.56304	3	0	0	437711	437711			estExtDG_fgenesh_newKGs_kg.C_630079	100	1083	0	0	1	1083	1	1083	0	2147	436099			estExtDG_fgenesh_newKGs_kg.C_370103	98.59	567	8	0	517	1083	488	1054	0	1061		1100
GJ05829	1.84086	3	4.18858	3	Voltage-gated Ca2+ channels, alpha1 subunits	Signal transduction mechanisms	468996	468996	Voltage-gated Ca2+ channels, alpha1 subunits	Signal transduction mechanisms	estExtDG_fgeneshEH_pg.C_2380024	100	1009	0	0	1	1009	2558	3566	0	2000	448526	Voltage-gated Ca2+ channels, alpha1 subunits	Signal transduction mechanisms	estExtDG_Genemark1.C_80335	99.89	926	1	0	84	1009	1492	2417	0	1828	cac1h_mouse; voltage-dependent t-type calcium channel subunit alpha-1h; voltage-gated calcium channel subunit alpha	1009	10	4.25857e-38	0.528	P:blood circulation; C:integral to membrane; P:response to stimulus; F:cation channel activity; C:sarcolemma; P:cellular process; P:biological regulation; C:plasma membrane part; F:binding; F:voltage-gated ion channel activity; P:cation transport	-		Ion fluxes
GJ01915	1.84683	2	3.14265	3	hacl1_orysj; probable histone acetyltransferase hac-like 1	N/A	B2G																													hacl1_orysj; probable histone acetyltransferase hac-like 1	1443	10	1.07861e-18	0.437	F:transcription regulator activity; P:positive regulation of transcription; F:acetyltransferase activity; P:regulation of transcription, DNA-dependent; P:protein amino acid acetylation; P:cellular component organization; F:transcription factor binding; P:	-
GJ09065	1.84727	3	2.37882	3	D-3-phosphoglycerate dehydrogenase, D-isomer-specific 2-hydroxy acid dehydrogenase superfamily	Amino acid transport and metabolism	415674	415674	D-3-phosphoglycerate dehydrogenase, D-isomer-specific 2-hydroxy acid dehydrogenase superfamily	Amino acid transport and metabolism	estExtDG_Genewise1.C_260020	99.74	770	2	0	1	770	1	770	0	1511															sera_mouse; d-3-phosphoglycerate dehydrogenase; 3-pgdh; a10	846	10	2.4173e-76	0.687	F:binding; P:neurogenesis; P:brain development; F:electron carrier activity; P:cellular amino acid metabolic process; F:oxidoreductase activity; P:electron transport	-		Carbon metabolism
GJ16349	1.84942	2	3.98742	3	nlrc3_human; protein nlrc3; card15-like protein; caterpiller protein; ; nucleotide-binding oligomerization domain protein 3	N/A	B2G																													nlrc3_human; protein nlrc3; card15-like protein; caterpiller protein; ; nucleotide-binding oligomerization domain protein 3	700	5	4.06139e-12	0.556	P:I-kappaB kinase/NF-kappaB cascade; P:T cell activation; P:positive regulation of NF-kappaB transcription factor activity; C:cytoplasm	-
GJ12738	1.85233	2	2.61334	2	Glucose-6-phosphate 1-dehydrogenase	Carbohydrate transport and metabolism	451877	451877	Glucose-6-phosphate 1-dehydrogenase	Carbohydrate transport and metabolism	estExtDG_Genemark1.C_510251	98.98	587	6	0	2	588	78	664	0	1116															g6pd1_arath; glucose-6-phosphate 1-dehydrogenase chloroplastic; g6pd1; g6pdh1 flags: precursor	770	10	2.19155e-12	0.56	P:metabolic process	-		Carbon metabolism
GJ23057	1.85482	3	2.11176	3	0	0	443545	443545			estExtDG_fgenesh_newKGs_kg.C_2480032	97.7	348	3	2	190	532	552	899	4e-176	617	443545			estExtDG_fgenesh_newKGs_kg.C_2480032	100	123	0	0	1	123	430	552	6e-064	244		532
GJ15080	1.85516	3	5.44629	3	0	0	227650	227650			gm1.14100010	99.45	725	4	0	2	726	292	1016	0	1405	79465			est_orfs.141_563_EVC00298_Hypothetical	99.31	725	5	0	2	726	370	1094	0	1398		726
GJ03063	1.85537	2	3.70677	3	hypothetical protein [Monosiga brevicollis MX1]	N/A	B2G																													hypothetical protein [Monosiga brevicollis MX1]	1278	1	2.83486e-07	0.57	F:GTP binding; P:small GTPase mediated signal transduction; C:integral to membrane; F:nucleotide binding; C:membrane; P:protein transport
GJ08077	1.85601	2	2.13246	2	0	0	0																														874
GJ24727	1.86117	3	1.57758	3	0	0	0																														470
GJ17669	1.86117	3	2.12198	3	sbno1_mouse; protein strawberry notch homolog 1; msno1	N/A	B2G																													sbno1_mouse; protein strawberry notch homolog 1; msno1	673	8	2.80392e-11	0.46375	P:Notch signaling pathway; P:organ morphogenesis; P:positive regulation of transcription from RNA polymerase II promoter; C:nucleus	-
GJ01185	1.86195	2	2.11783	3	Ca2+/H+ antiporter VCX1 and related proteins (CAX4 in Mackinder et al.)	Inorganic ion transport and metabolism	415715	415715	Ca2+/H+ antiporter VCX1 and related proteins	Inorganic ion transport and metabolism	estExtDG_Genewise1.C_270082	99.93	1500	1	0	128	1627	1	1500	0	2966	416800	Ca2+/H+ antiporter VCX1 and related proteins	Inorganic ion transport and metabolism	estExtDG_Genewise1.C_720024	87.13	272	35	0	892	1163	715	986	8e-069	262	cax5_arath; vacuolar cation proton exchanger 5; ca(2+) h(+) antiporter cax5; ca(2+) h(+) exchanger 5	1627	10	8.76515e-79	0.662	P:sodium ion transport; P:cellular manganese ion homeostasis; P:cellular zinc ion homeostasis; P:cellular calcium ion homeostasis; C:plant-type vacuole membrane; P:phosphorus metabolic process; F:calcium:hydrogen antiporter activity; F:protein binding; P:	-		Ion fluxes
GJ15283	1.86238	3	4.33615	3	0	0	0																														722
GJ03189	1.86281	3	7.03162	3	neua_rat; n-acylneuraminate cytidylyltransferase; cmp-n-acetylneuraminic acid synthase; cmp- c synthase	N/A	B2G, 442878, 445636	442878			estExtDG_fgenesh_newKGs_kg.C_2040030	100	101	0	0	678	778	602	702	2e-50	200	445636			estExtDG_fgenesh_newKGs_kg.C_4860001	100	101	0	0	678	778	608	708	2e-050	200	neua_rat; n-acylneuraminate cytidylyltransferase; cmp-n-acetylneuraminic acid synthase; cmp- c synthase	1263	6	1.32138e-08	0.451667	F:nucleotidyltransferase activity; P:lipopolysaccharide biosynthetic process; F:transferase activity; F:N-acylneuraminate cytidylyltransferase activity; C:nucleus			Carbon metabolism
GJ24588	1.86482	3	3.45735	3	p53-interacting protein 53BP/ASPP, contains ankyrin and SH3 domains	Cell cycle control, cell division, chromosome partitioning	113594	113594	p53-interacting protein 53BP/ASPP, contains ankyrin and SH3 domains	Cell cycle control, cell division, chromosome partitioning	fgeneshEH_pg.193__2	97.14	140	4	0	338	477	873	1012	1e-64	246	102888	p53-interacting protein 53BP/ASPP, contains ankyrin and SH3 domains	Cell cycle control, cell division, chromosome partitioning	fgeneshEH_pg.45__47	97.14	140	4	0	338	477	873	1012	1e-064	246		477
GJ02817	1.86941	3	2.24471	3	LRR-containing protein	Function unknown	361462	361462	LRR-containing protein	Function unknown	fgenesh_newKGs_kg.113__36__EST_ALL.fasta.Contig9813	99.77	434	1	0	405	838	323	756	0	852															nlrc5_mouse; protein nlrc5	1313	2	7.16913e-07	0.45	F:ATP binding; C:cytoplasm; F:nucleotide binding; F:protein binding
GJ15081	1.87392	3	5.12369	3	0	0	436373	436373			estExtDG_fgenesh_newKGs_kg.C_410022	99.15	470	1	1	38	504	18	487	0	896	436373			estExtDG_fgenesh_newKGs_kg.C_410022	99.11	225	2	0	502	726	668	892	7e-120	430		726
GJ02978	1.87701	3	2.86879	3	rost_drome; protein rolling stone	N/A	B2G																													rost_drome; protein rolling stone	1290	1	2.86224e-15	0.49	-
GJ15445	1.87735	3	3.38051	3	0	0	249537	249537			gm1.79200004	98.65	74	1	0	292	365	49	122	4e-32	139	214816			gm1.6200255	98.65	74	1	0	292	365	187	260	4e-032	139		718
GJ02657	1.87796	3	3.85636	3	predicted protein [Thalassiosira pseudonana CCMP1335]	N/A	B2G, 442342, 441736	442342			estExtDG_fgenesh_newKGs_kg.C_1810005	96.51	172	2	2	1163	1332	1134	1303	7e-75	281	441736			estExtDG_fgenesh_newKGs_kg.C_1620037	96.51	172	2	2	1163	1332	1154	1323	7e-075	281	predicted protein [Thalassiosira pseudonana CCMP1335]	1332	2	7.28409e-20	0.47	P:oxidation reduction; F:oxidoreductase activity; C:endoplasmic reticulum; F:iron ion binding; P:fatty acid biosynthetic process
GJ02540	1.87818	3	3.1863	3	FOG: Ankyrin repeat	General function prediction only	355188	355188	FOG: Ankyrin repeat	General function prediction only	fgenesh_newKGs_kg.36__11__EST_ALL.fasta.Contig8005	99.93	1345	1	0	1	1345	1	1345	0	2658	440206			estExtDG_fgenesh_newKGs_kg.C_1200022	99.63	1344	5	0	2	1345	1	1344	0	2625	anr54_mouse; ankyrin repeat domain-containing protein 54	1349	10	2.62519e-14	0.523	C:intracellular organelle; P:cell cycle; P:regulation of metabolic process; P:cell differentiation; F:protein binding; P:regulation of cellular process; P:multicellular organismal development; C:cytoplasm; P:cellular metabolic process	-
GJ27097	1.87908	3	2.14976	3	Signal recognition particle, subunit Srp54	Intracellular trafficking, secretion, and vesicular transport	455543	455543	Signal recognition particle, subunit Srp54	Intracellular trafficking, secretion, and vesicular transport	estExtDG_Genemark1.C_1470060	99.35	154	1	0	2	155	1376	1529	3e-80	297															sr541_arath; signal recognition particle 54 kda protein 1; srp54	327	10	3.29661e-24	0.932	F:drug binding; C:signal recognition particle, endoplasmic reticulum targeting; F:endoplasmic reticulum signal peptide binding; F:mRNA binding; F:ribonucleoprotein binding; C:nucleolus; F:7S RNA binding; C:nuclear speck; P:SRP-dependent cotranslational pr	-
GJ10224	1.88324	3	2.25543	3	Nerve growth factor receptor TRKA and related tyrosine kinases	Signal transduction mechanisms	449018	449018	Nerve growth factor receptor TRKA and related tyrosine kinases	Signal transduction mechanisms	estExtDG_Genemark1.C_120329	99.78	452	1	0	353	804	288	739	0	888															plmn_caphi; plasminogen	820	10	2.5393e-19	0.572	P:hepatocyte growth factor receptor signaling pathway; P:myoblast proliferation; P:regulation of branching involved in salivary gland morphogenesis by mesenchymal-epithelial signaling; P:cell morphogenesis; F:hydrolase activity; P:negative regulation of c	-
GJ02044	1.88472	3	2.8795	3	Elongation factor 2	Translation, ribosomal structure and biogenesis	420527	420527	Elongation factor 2	Translation, ribosomal structure and biogenesis	estExtDG_fgenesh_newKGs_pm.C_50123	100	338	0	0	1	338	1	338	0	670	312577	Elongation factor 2	Translation, ribosomal structure and biogenesis	fgenesh_newKGs_pm.95__10	96.06	203	8	0	1214	1416	1090	1292	4e-092	339	ef2_betvu; elongation factor 2; ef-2	1420	10	0	0.757	F:nucleotide binding	-
GJ02293	1.88672	3	3.16427	3	FOG: Leucine rich repeat	N/A	442673	422121			estExtDG_fgenesh_newKGs_pm.C_570033	98.75	1360	6	2	33	1381	1	1360	0	2563	442673	FOG: Leucine rich repeat	General function prediction only	estExtDG_fgenesh_newKGs_kg.C_1920023	100	672	0	0	49	720	28	699	0	1332		1381
GJ07374	1.88678	3	2.14754	3	0	0	443545	443545			estExtDG_fgenesh_newKGs_kg.C_2480032	96.46	876	10	4	34	888	24	899	0	1493	442174			estExtDG_fgenesh_newKGs_kg.C_1750017	95.79	879	13	4	34	888	18	896	0	1457		900
GJ00120	1.89103	3	7.67432	3	pum1_arath; pumilio homolog 1; apum-1; 1	N/A	B2G																													pum1_arath; pumilio homolog 1; apum-1; 1	2927	10	3.36457e-21	0.42	F:binding	-
GJ01528	1.89665	2	2.4388	2	proteinase [Streptomyces coelicoflavus ZG0656]	N/A	B2G, 453703, 453703	453703			estExtDG_Genemark1.C_900123	100	1026	0	0	1	1026	494	1519	0	2034	453703			estExtDG_Genemark1.C_900123	100	422	0	0	1104	1525	1516	1937	0	837	proteinase [Streptomyces coelicoflavus ZG0656]	1525	1	1.15681e-08	0.38	-
GJ05567	1.89759	3	7.61965	3	0	0	361602	361602			fgenesh_newKGs_kg.115__72__EST_ALL.fasta.Contig5655	94.51	401	8	5	493	888	993	1384	2e-170	599																1030
GJ01704	1.89873	3	3.16844	3	cipkb_orysj; cbl-interacting protein kinase 11; 11	Signal transduction mechanisms	431876	431876	Serine/threonine protein kinase	Signal transduction mechanisms	estExtDG_fgenesh_newKGs_kg.C_10271	100	1083	0	0	1	1083	1	1083	0	2147															cipkb_orysj; cbl-interacting protein kinase 11; 11	1487	10	7.11706e-44	0.521	F:kinase activity; F:protein binding	-		Signaling
GJ12684	1.90287	2	2.01228	2	0	0	228254	228254			gm1.14500042	96.39	83	3	0	78	160	372	454	1e-32	141	362173			fgenesh_newKGs_kg.126__7__2686801:1	96.39	83	3	0	78	160	612	694	1e-032	141		771
GJ21623	1.90585	3	2.18823	3	0	0	0																														575
GJ04497	1.90833	3	2.47867	3	fcp_odosi; fucoxanthin-chlorophyll a-c binding chloroplastic; fcp flags: precursor	N/A	B2G, 356694, 362770	356694			fgenesh_newKGs_kg.51__14__2687126:1	99.63	1092	4	0	1	1092	1	1092	0	2133	362770			fgenesh_newKGs_kg.136__14__2687126:1	99.54	1076	5	0	15	1090	1	1076	0	2093	fcp_odosi; fucoxanthin-chlorophyll a-c binding chloroplastic; fcp flags: precursor	1124	10	6.42279e-17	0.457	C:intracellular part	-		Light reactions
GJ05093	1.91234	3	2.01118	3	pde5_dicdi; cgmp-dependent 3 -cgmp phosphodiesterase a; cyclic gmp-binding protein a; phosphodiesterase 5; 5; phosphodiesterase d	N/A	B2G, 450881,	450881			estExtDG_Genemark1.C_340181	99.44	1070	6	0	1	1070	1	1070	0	2074															pde5_dicdi; cgmp-dependent 3 -cgmp phosphodiesterase a; cyclic gmp-binding protein a; phosphodiesterase 5; 5; phosphodiesterase d	1070	1	7.33267e-21	0.64	-
GJ02713	1.91305	3	3.11362	3	Collagens (type IV and type XIII), and related proteins	Extracellular structures	432887	432887	Collagens (type IV and type XIII), and related proteins	Extracellular structures	estExtDG_fgenesh_newKGs_kg.C_70140	99.92	1325	1	0	1	1325	1	1325	0	2619															predicted protein [Phaeodactylum tricornutum CCAP 1055/1]	1326	2	9.35758e-12	0.525	-
GJ03080	1.91339	2	2.32043	3	hcyg_octdo; hemocyanin g- units oda to odg	N/A	B2G, 197311, 457171	197311			gm1.500490	96.36	165	6	0	780	944	1017	1181	3e-74	280	457171			estExtDG_Genemark1.C_2250042	92.37	118	9	0	843	960	798	915	4e-039	163	hcyg_octdo; hemocyanin g- units oda to odg	1277	2	2.51904e-08	0.425	F:metal ion binding; F:oxygen transporter activity; F:oxidoreductase activity; P:oxygen transport; P:metabolic process; P:transport; P:oxidation reduction; F:monophenol monooxygenase activity; P:melanin biosynthetic process; F:monooxygenase activity
GJ24178	1.91478	3	2.65793	3	N-myristoyl transferase	N/A	450767	356962			fgenesh_newKGs_kg.53__33__2695636:4	100	494	0	0	1	494	1	494	0	979	450767	N-myristoyl transferase	Lipid transport and metabolism	estExtDG_Genemark1.C_310328	100	463	0	0	32	494	26	488	0	918	nmt2_danre; glycylpeptide n-tetradecanoyltransferase 2; myristoyl- :protein n-myristoyltransferase 2; nmt 2; peptide n-myristoyltransferase 2; type ii n-myristoyltransferase	494	10	4.42066e-46	0.668	P:protein lipoylation; P:in utero embryonic development; C:Golgi apparatus; F:glycylpeptide N-tetradecanoyltransferase activity; P:N-terminal protein myristoylation; C:cytosol; P:acyl-carrier-protein biosynthetic process	EC:2.3.1.97
GJ26804	1.91534	2	2.56345	2	Growth factor receptor-bound proteins (GRB7, GRB10, GRB14)	Signal transduction mechanisms	433470	433470	Growth factor receptor-bound proteins (GRB7, GRB10, GRB14)	Signal transduction mechanisms	estExtDG_fgenesh_newKGs_kg.C_110161	97.22	144	4	0	205	348	333	476	1e-67	256	471750			estExtDG_fgeneshEH_pg.C_48000001	97.22	144	4	0	205	348	830	973	1e-067	256		348
GJ19914	1.91864	3	3.21242	3	Ankyrin	Cell wall/membrane/envelope biogenesis	433718	433718	Ankyrin	Cell wall/membrane/envelope biogenesis	estExtDG_fgenesh_newKGs_kg.C_130112	98.21	112	2	0	422	533	1156	1045	2e-52	206																619
GJ04001	1.91903	3	7.68992	3	0	0	211977	211977			gm1.5100040	98.28	232	4	0	346	577	424	193	4e-119	428	221115			gm1.9500012	100	87	0	0	268	354	1101	1015	4e-042	172		1172
GJ19426	1.92232	3	8.37025	3	0	0	0																														632
GJ26195	1.92493	3	2.98526	3	0	0	0																														391
GJ00357	1.92703	3	2.17889	3	Puromycin-sensitive aminopeptidase and related aminopeptidases	Posttranslational modification, protein turnover, chaperones	433917	433917	Puromycin-sensitive aminopeptidase and related aminopeptidases	Posttranslational modification, protein turnover, chaperones	estExtDG_fgenesh_newKGs_kg.C_150012	99.69	1639	5	0	1	1639	26	1664	0	3209	118644	Puromycin-sensitive aminopeptidase and related aminopeptidases	Posttranslational modification, protein turnover, chaperones	fgeneshEH_pg.414__7	100	169	0	0	1	169	160	328	1e-090	335	ampn_ecoli; aminopeptidase n; alpha-aminoacylpeptide hydrolase	2247	10	0	0.506	P:cellular process; P:catabolic process; F:binding; C:organelle; F:aminopeptidase activity; P:proteolysis; C:cytoplasm; C:membrane	EC:3.4.11.0
GJ00593	1.92757	3	4.46314	3	Transporter, ABC superfamily (Breast cancer resistance protein)	N/A	454294	442986			estExtDG_fgenesh_newKGs_kg.C_2110046	99.85	1985	3	0	1	1985	11	1995	0	3911	454294	Transporter, ABC superfamily (Breast cancer resistance protein)	Secondary metabolites biosynthesis, transport and catabolism	estExtDG_Genemark1.C_1070014	99.87	744	1	0	1137	1880	393	1136	0	1467	ab16g_arath; abc transporter g family member 16; abc transporter; 16; probable white-brown complex homolog protein 16; 16	1985	10	3.25084e-60	0.481	P:fatty acid transport; C:plasma membrane part; P:response to chemical stimulus; F:transporter activity	-
GJ02387	1.93226	3	3.96042	3	0	0	449980	449980			estExtDG_Genemark1.C_210179	100	418	0	0	29	446	28	445	0	829	459352			estExtDG_Genemark1.C_4840004	99.53	422	1	1	20	440	1	422	0	813		1371
GJ10937	1.93238	3	3.16718	3	sphingosine kinase involved in sphingolipid metabolism	N/A	B2G, 440105,	440105			estExtDG_fgenesh_newKGs_kg.C_1180012	99.5	806	1	3	1	805	1	804	0	1542															sphingosine kinase involved in sphingolipid metabolism	805	5	1.01157e-16	0.464	F:kinase activity; P:activation of protein kinase C activity by G-protein coupled receptor protein signaling pathway; F:diacylglycerol kinase activity			Signaling
GJ02707	1.93272	3	4.106	3	Inositol-1,4,5-triphosphate 5-phosphatase (synaptojanin), INP51/INP52/INP53 family	Intracellular trafficking, secretion, and vesicular transport	432331	432331	Inositol-1,4,5-triphosphate 5-phosphatase (synaptojanin), INP51/INP52/INP53 family	Intracellular trafficking, secretion, and vesicular transport	estExtDG_fgenesh_newKGs_kg.C_40162	98.42	1326	5	2	1	1326	23	1332	0	2474	444833			estExtDG_fgenesh_newKGs_kg.C_3640001	99.75	809	2	0	1	809	19	827	0	1588	ocrl_human; inositol polyphosphate 5-phosphatase ocrl-1; lowe oculocerebrorenal syndrome protein	1326	10	8.31699e-32	0.5	F:protein binding; P:cellular metabolic process; F:inositol or phosphatidylinositol phosphatase activity; C:cytoplasmic part	-		Signaling
GJ02307	1.93583	2	4.35587	2	membrane protein	N/A	B2G, 455186, 466897	455186			estExtDG_Genemark1.C_1350089	99.85	1379	2	0	1	1379	1	1379	0	2718	466897			estExtDG_fgeneshEH_pg.C_1190071	100	864	0	0	516	1379	480	1343	0	1713	membrane protein	1379	10	3.78483e-19	0.412	-
GJ08069	1.93956	2	2.44314	3	Translation initiation factor 5B (eIF-5B)	Translation, ribosomal structure and biogenesis	465597	465597	Translation initiation factor 5B (eIF-5B)	Translation, ribosomal structure and biogenesis	estExtDG_fgeneshEH_pg.C_740075	99.27	818	6	0	57	874	2596	3413	0	1576	77405			e_gw1.880.1.1	99.61	515	2	0	360	874	1	515	0	1007	glycosyltransferase family 77 protein	874	10	3.14392e-23	0.588	C:endoplasmic reticulum; F:transferase activity
GJ07841	1.94221	2	3.38096	2	hypothetical protein AURANDRAFT_62103 [Aureococcus anophagefferens]	N/A	B2G																													hypothetical protein AURANDRAFT_62103 [Aureococcus anophagefferens]	881	6	9.99607e-31	0.483333	-
GJ01417	1.94411	3	2.58132	3	cipkn_orysj; cbl-interacting protein kinase 23; 23	Signal transduction mechanisms	426328	426328	Serine/threonine protein kinase	Signal transduction mechanisms	estExtDG_Genewise1Plus.C_110097	99.73	1113	3	0	443	1555	285	1397	0	2183															cipkn_orysj; cbl-interacting protein kinase 23; 23	1555	10	2.26901e-103	0.58	P:response to abiotic stimulus; C:plasma membrane; F:protein binding; F:protein kinase activity; C:cytoplasmic part; P:response to abscisic acid stimulus; P:response to nitrate; P:response to cytokinin stimulus; P:cellular process; C:nucleus	-		Signaling
GJ04819	1.94419	3	3.80257	3	0	0	0																														1095
GJ14619	1.94686	3	2.30267	3	0	0	0																														735
GJ11698	1.9499	3	2.08552	3	Molecular chaperones GRP170/SIL1, HSP70 superfamily	Posttranslational modification, protein turnover, chaperones	462358	462358	Molecular chaperones GRP170/SIL1, HSP70 superfamily	Posttranslational modification, protein turnover, chaperones	estExtDG_fgeneshEH_pg.C_130111	99.13	572	5	0	219	790	1414	1985	0	1098																790
GJ00552	1.95041	2	2.12228	2	FOG: Zn-finger	General function prediction only	437392	437392	FOG: Zn-finger	General function prediction only	estExtDG_fgenesh_newKGs_kg.C_580113	99.84	1882	3	0	1	1882	1899	18	0	3707															hypothetical protein PHYSODRAFT_352675 [Phytophthora sojae]	2014	1	9.41119e-07	0.48	-
GJ09015	1.95642	2	2.74039	2	Splicing coactivator SRm160/300, subunit SRm300	RNA processing and modification	431662	431662	Splicing coactivator SRm160/300, subunit SRm300	RNA processing and modification	estExtDG_fgenesh_newKGs_kg.C_10015	99.65	847	3	0	1	847	1	847	0	1655															methyltransferase family	847	3	4.11701e-08	0.72	-
GJ02249	1.958	3	2.42015	3	Vacuolar H+-ATPase V0 sector, subunit a	Energy production and conversion	464767	464767	Vacuolar H+-ATPase V0 sector, subunit a	Energy production and conversion	estExtDG_fgeneshEH_pg.C_560036	99.93	1387	1	0	1	1387	19	1405	0	2742	257680			gm1.654000001	100	475	0	0	20	494	264	738	0	942	vpp1_rat; v-type proton atpase 116 kda subunit a isoform 1; v-atpase 116 kda isoform a1; clathrin-coated vesicle synaptic vesicle proton pump 116 kda subunit; vacuolar adenosine triphosphatase subunit ac116; vacuol	1387	10	1.96895e-31	0.587	P:ion transport; F:ATPase binding; C:cytoplasm; C:plasma membrane	-		Ion fluxes
GJ20227	1.95815	3	6.63228	3	0	0	367625	367625			fgenesh_newKGs_kg.269__2__2695963:1	98.53	136	2	0	333	468	383	518	7e-67	254	358320			fgenesh_newKGs_kg.68__5__2695963:1	98.53	136	2	0	333	468	383	518	7e-067	254		611
GJ19732	1.96053	3	2.16196	3	Copper amine oxidase	Secondary metabolites biosynthesis, transport and catabolism	111175	111175	Copper amine oxidase	Secondary metabolites biosynthesis, transport and catabolism	fgeneshEH_pg.147__21	100	185	0	0	201	385	2252	2436	7e-101	367															aoc3_rat; membrane primary amine oxidase; copper amine oxidase; semicarbazide-sensitive amine oxidase; ssao; vp97; vascular adhesion protein 1; vap-1	624	10	2.70996e-17	0.509	P:cellular process; F:binding; F:oxidoreductase activity; C:membrane part; P:amine metabolic process; C:plasma membrane	-
GJ21886	1.9624	3	3.98065	3	Transcription factor, Myb superfamily	Transcription	454961	454961	Transcription factor, Myb superfamily	Transcription	estExtDG_Genemark1.C_1270050	98.97	292	3	0	273	564	415	706	1e-157	555	454961	Transcription factor, Myb superfamily	Transcription	estExtDG_Genemark1.C_1270050	94.12	85	5	0	198	282	988	904	3e-029	129	myb32_arath; transcription factor myb32; myb-related protein 32; 32	568	10	2.97786e-09	0.645	P:flavonoid biosynthetic process; P:response to wounding; F:protein binding; P:stamen filament development; P:jasmonic acid mediated signaling pathway; P:gibberellic acid mediated signaling pathway; P:regulation of transcription, DNA-dependent; P:response	-
GJ10226	1.96365	3	2.17204	3	FOG: Zn-finger	General function prediction only	462899	462899	FOG: Zn-finger	General function prediction only	estExtDG_fgeneshEH_pg.C_190061	99.56	677	0	1	1	674	48	724	0	1314															predicted protein [Thalassiosira pseudonana CCMP1335]	819	1	2.49743e-46	0.6	-
GJ19444	1.97335	2	2.05504	2	0	0	447336	447336			estExtDG_fgenesh_newKGs_kg.C_86160001	99.41	507	3	0	1	507	10	516	0	981	453396			estExtDG_Genemark1.C_810060	99.53	426	2	0	1	426	10	435	0	829		632
GJ03714	1.97661	3	4.1639	3	Nuclear receptor coregulator SMRT/SMRTER, contains Myb-like domains	Transcription	440310	440310	Nuclear receptor coregulator SMRT/SMRTER, contains Myb-like domains	Transcription	estExtDG_fgenesh_newKGs_kg.C_1230029	99.23	1163	9	0	38	1200	1	1163	0	2234																1200
GJ14989	1.97704	2	2.20787	2	hypothetical protein PTSG_02115 [Salpingoeca sp. ATCC 50818]	N/A	B2G																													hypothetical protein PTSG_02115 [Salpingoeca sp. ATCC 50818]	728	2	1.84504e-10	0.375	-
GJ19556	1.97824	2	2.01763	2	Transcription factor CHX10 and related HOX domain proteins	General function prediction only	467626	467626	Transcription factor CHX10 and related HOX domain proteins	General function prediction only	estExtDG_fgeneshEH_pg.C_1500005	100	544	0	0	1	544	1	544	0	1078	62384			e_gw1.9.72.1	98.62	217	3	0	351	567	255	471	9e-113	406		629
GJ07438	1.97941	2	2.99439	2	Splicing factor U2AF, large subunit (RRM superfamily)	N/A	457481	115891			fgeneshEH_pg.271__8	99.84	622	1	0	12	633	1	622	0	1225	457481	Splicing factor U2AF, large subunit (RRM superfamily)	RNA processing and modification	estExtDG_Genemark1.C_2500008	100	349	0	0	12	360	1	349	0	692		897
GJ16762	1.98193	3	4.34924	3	0	0	437227	437227			estExtDG_fgenesh_newKGs_kg.C_560020	99.6	506	2	0	14	519	1	506	0	987	437227			estExtDG_fgenesh_newKGs_kg.C_560020	99.4	166	0	1	520	685	538	702	1e-084	313		691
GJ08682	1.98223	3	3.11444	3	0	0	432530	432530			estExtDG_fgenesh_newKGs_kg.C_50102	100	855	0	0	1	855	1	855	0	1695	436360			estExtDG_fgenesh_newKGs_kg.C_410003	99.64	832	3	0	24	855	23	854	0	1626		855
GJ18074	1.9827	3	2.00287	3	0	0	238151	238151			gm1.26300008	99.49	198	1	0	79	276	33	230	3e-106	385	224400			gm1.11700123	99.39	163	1	0	114	276	44	206	3e-085	315		664
GJ12609	1.98481	3	2.22754	3	Collagens (type IV and type XIII), and related proteins	Extracellular structures	421858	421858	Collagens (type IV and type XIII), and related proteins	Extracellular structures	estExtDG_fgenesh_newKGs_pm.C_460014	100	773	0	0	1	773	1	773	0	1532																773
GJ16311	1.98786	3	2.20529	3	predicted protein [Micromonas sp. RCC299]	N/A	B2G																													predicted protein [Micromonas sp. RCC299]	701	2	1.51197e-13	0.47	-
GJ02901	1.98949	3	3.15543	3	protein phosphatase 2a a subunit	N/A	B2G, 460746,	460746			estExtDG_Genemark1.C_24620001	98.59	781	11	0	1	781	112	892	0	1461															protein phosphatase 2a a subunit	1299	10	3.24548e-92	0.508	P:biosynthetic process; F:nucleotidyltransferase activity; F:binding; F:phosphoglycolate phosphatase activity; P:metabolic process; F:catalytic activity; F:hydrolase activity
GJ03600	1.98953	3	2.27922	3	Serine/threonine protein kinase	Signal transduction mechanisms	353396	353396	Serine/threonine protein kinase	Signal transduction mechanisms	fgenesh_newKGs_kg.21__46__EST_ALL.fasta.Contig11738	100	263	0	0	950	1212	1	263	4e-147	521	457958			estExtDG_Genemark1.C_2880025	98.63	146	2	0	1067	1212	1	146	2e-072	274		1212
GJ01069	1.99174	2	2.99358	2	FOG: RCC1 domain	Function unknown	365890	365890	FOG: RCC1 domain	Function unknown	fgenesh_newKGs_kg.199__21__2702362:1	81.75	411	75	0	763	1173	894	1304	3e-56	220	440441	FOG: RCC1 domain	Function unknown	estExtDG_fgenesh_newKGs_kg.C_1270011	84.49	245	38	0	1046	1290	911	1155	2e-045	184	herc2_drome; probable e3 ubiquitin-protein ligase herc2; hect domain and rcc1-like domain-containing protein 2	1676	10	9.58485e-56	0.536	P:cellular process; F:binding; C:intracellular membrane-bounded organelle; C:intracellular organelle part; C:cytoplasmic part	-
GJ11725	1.99506	2	2.11887	2	Cobalamin synthesis protein	Coenzyme transport and metabolism	438497	438497	Cobalamin synthesis protein	Coenzyme transport and metabolism	estExtDG_fgenesh_newKGs_kg.C_780032	99.87	789	1	0	1	789	1	789	0	1558	443176	Cobalamin synthesis protein	Coenzyme transport and metabolism	estExtDG_fgenesh_newKGs_kg.C_2250003	99.46	745	4	0	45	789	38	782	0	1447	ycic_bacsu; metal chaperone	790	8	1.09708e-22	0.55625	F:GTP binding; F:nucleotide binding; F:ATP binding; P:cobalamin biosynthetic process; P:porphyrin biosynthetic process; C:cytoplasm; P:biological_process
GJ00367	1.99613	3	2.44893	3	Homocysteine S-methyltransferase	Amino acid transport and metabolism	423073	423073	Homocysteine S-methyltransferase	Amino acid transport and metabolism	estExtDG_fgenesh_newKGs_pm.C_1130025	99.41	1183	7	0	1	1183	811	1993	0	2290	242970			gm1.37300035	88.67	459	52	0	521	979	4125	4583	1e-139	498	meth_bovin; methionine synthase; 5-methyltetrahydrofolate--homocysteine methyltransferase; vitamin-b12 dependent methionine synthase; ms	2236	10	0	0.724	F:transition metal ion binding; P:regulation of cell proliferation; F:protein binding; F:methionine synthase activity; F:template for synthesis of G-rich strand of telomere DNA activity; P:positive regulation of telomere maintenance via telomerase; P:post	EC:2.1.1.13
GJ08033	1.99793	2	2.08178	2	guanylate binding protein	N/A	B2G, 257210, 240956	257210			gm1.585800001	99.55	447	2	0	59	505	1	447	0	870	240956			gm1.32000019	84.81	599	91	0	158	756	118	716	2e-130	466	guanylate binding protein	875	10	9.30699e-13	0.571	C:cell part	-
GJ23927	2.00085	2	3.93667	2	Protein containing repeated kelch motifs	General function prediction only	95019	95019	Protein containing repeated kelch motifs	General function prediction only	fgeneshEH_pg.1__290	99.54	217	1	0	84	300	381	597	1e-117	422															kldc4_human; kelch domain-containing protein 4	503	10	6.27181e-36	0.525	F:binding	-
GJ08268	2.00149	3	2.37468	3	0	0	195855	195855			gm1.300906	94.26	122	4	2	543	661	425	546	3e-42	172	453703			estExtDG_Genemark1.C_900123	96.92	65	2	0	543	607	1597	1661	2e-024	113		867
GJ11629	2.00202	3	2.4955	3	0	0	470516	470516			estExtDG_fgeneshEH_pg.C_4700002	99.75	792	2	0	1	792	82	873	0	1558																792
GJ02349	2.00324	3	6.43515	3	0	0	438861	438861			estExtDG_fgenesh_newKGs_kg.C_870065	99.93	1373	1	0	2	1374	77	1449	0	2714																1374
GJ10258	2.00572	2	2.22574	2	Sulfatase	N/A	456002	469355			estExtDG_fgeneshEH_pg.C_2750022	99.63	820	2	1	1	819	1	820	0	1594	456002	Sulfatase	General function prediction only	estExtDG_Genemark1.C_1650010	99.63	811	2	1	10	819	5	815	0	1576	arsa_human; arylsulfatase a; asa; cerebroside-sulfatase; arylsulfatase a component b; arylsulfatase a component c flags: precursor	819	10	1.68771e-14	0.472	C:membrane; F:sulfuric ester hydrolase activity; C:intracellular membrane-bounded organelle; P:response to organic substance; F:metal ion binding; P:cellular process; C:cytoplasmic part; P:multicellular organismal process	EC:3.1.6.0
GJ26863	2.00624	3	1.98461	3	C-4 sterol methyl oxidase	N/A	359966	361612			fgenesh_newKGs_kg.115__82__2697100:4	99.39	164	1	0	141	304	1475	1638	3e-86	317	359966	C-4 sterol methyl oxidase	Lipid transport and metabolism	fgenesh_newKGs_kg.90__30__EST_ALL.fasta.Contig11459	99.31	145	1	0	1	145	879	1023	7e-075	280		344
GJ06953	2.00636	2	2.07002	2	0	0	438784	438784			estExtDG_fgenesh_newKGs_kg.C_860046	99.78	927	0	2	1	926	12	937	0	1806	434899			estExtDG_fgenesh_newKGs_kg.C_220087	99.14	927	6	2	1	926	12	937	0	1758		926
GJ02270	2.00935	3	2.82145	3	FOG: Low-complexity	Function unknown	469682	469682	FOG: Low-complexity	Function unknown	estExtDG_fgeneshEH_pg.C_3110005	100	1383	0	0	3	1385	1	1383	0	2742	453446	Serine/threonine protein phosphatase 2A, regulatory subunit	Signal transduction mechanisms	estExtDG_Genemark1.C_830156	99.49	589	3	0	3	591	1	589	0	1144		1385
GJ08036	2.0114	2	2.80349	3	0	0	455100	455100			estExtDG_Genemark1.C_1330002	99.83	576	1	0	1	576	1	576	0	1134																875
GJ04780	2.0172	3	5.04315	3	FOG: RRM domain	N/A	438416	444916			estExtDG_fgenesh_newKGs_kg.C_3750005	99.71	347	1	0	1	347	24	370	0	680	438416	FOG: RRM domain	General function prediction only	estExtDG_fgenesh_newKGs_kg.C_750107	97.84	185	1	1	915	1099	987	1168	7e-090	331		1099
GJ14288	2.01745	2	2.00764	2	Prolyl-tRNA synthetase	Translation, ribosomal structure and biogenesis	465529	465529	Prolyl-tRNA synthetase	Translation, ribosomal structure and biogenesis	estExtDG_fgeneshEH_pg.C_730065	99.66	295	1	0	448	742	1085	1379	5e-164	577															syp_thepd; prolyl-trna synthetase; proline--trna ligase;	742	10	3.73221e-13	0.581	F:Ala-tRNA(Pro) hydrolase activity	-
GJ00443	2.01848	2	1.6761	2	Transcription factor OCT-1, contains POU and HOX domains	Transcription	349536	349536	Transcription factor OCT-1, contains POU and HOX domains	Transcription	fgenesh_newKGs_kg.3__99__2688794:1	99.95	2081	1	0	46	2126	2	2082	0	4117															uncharacterized protein loc100261372	2126	10	1.26663e-67	0.471	F:hydrolase activity; C:plastid; C:protein serine/threonine phosphatase complex; P:protein amino acid dephosphorylation; F:protein serine/threonine phosphatase activity
GJ04187	2.01904	3	4.9745	3	FOG: RRM domain	General function prediction only	438416	438416	FOG: RRM domain	General function prediction only	estExtDG_fgenesh_newKGs_kg.C_750107	99.74	381	1	0	1	381	1	381	0	747	444916			estExtDG_fgenesh_newKGs_kg.C_3750005	99.73	370	1	0	12	381	1	370	0	726		1154
GJ00886	2.02062	3	1.63425	3	protein	N/A	B2G, 446958, 249864	446958			estExtDG_fgenesh_newKGs_kg.C_12290001	98.37	613	1	1	1133	1736	396	1008	0	1144	249864			gm1.83500003	89.92	129	13	0	427	555	364	492	6e-036	153	protein	1768	10	1.54616e-29	0.507	-
GJ01493	2.02367	2	1.76078	2	Ca2+ transporting ATPase	Inorganic ion transport and metabolism	463095	463095	Ca2+ transporting ATPase	Inorganic ion transport and metabolism	estExtDG_fgeneshEH_pg.C_210072	99.83	1163	2	0	371	1533	1564	2726	0	2290	429791			estExtDG_Genewise1Plus.C_1820038	89.58	384	40	0	1148	1531	2128	2511	1e-123	444	eca4_arath; calcium-transporting atpase endoplasmic reticulum-type	1533	10	2.31211e-146	0.635	C:ER-Golgi intermediate compartment; P:reduction of endoplasmic reticulum calcium ion concentration; P:apoptotic mitochondrial changes; C:integral to endoplasmic reticulum membrane; C:calcium channel complex; P:apoptosis in response to endoplasmic reticul	EC:3.6.3.8		Ion fluxes
GJ00438	2.02685	2	1.55574	2	U4/U6-associated splicing factor PRP4	RNA processing and modification	74571	74571	U4/U6-associated splicing factor PRP4	RNA processing and modification	e_gw1.304.1.1	100	531	0	0	1091	1621	324	854	0	1053	442753			estExtDG_fgenesh_newKGs_kg.C_1970021	100	59	0	0	1968	2026	1028	970	4e-025	117	prp4b_ponab; serine threonine-protein kinase prp4 homolog; prp4 pre-mrna-processing factor 4 homolog	2136	10	4.38721e-99	0.613	P:primary metabolic process; F:protein kinase activity; P:cellular macromolecule metabolic process; C:intracellular non-membrane-bounded organelle; C:intracellular organelle part; F:protein binding; C:cytoplasmic part	-
GJ11318	2.03108	3	2.3126	3	thio_plaf7; thioredoxin; trx	N/A	B2G, 204003, 204003	204003			gm1.2000323	100	249	0	0	22	270	1	249	6e-139	494	204003			gm1.2000323	100	77	0	0	308	384	281	357	3e-036	153	thio_plaf7; thioredoxin; trx	798	10	3.05321e-15	0.585	F:disulfide oxidoreductase activity; P:cellular process; C:intracellular part; P:electron transport	-
GJ19275	2.03196	2	2.50211	2	Trypsin	Amino acid transport and metabolism	433953	433953	Trypsin	Amino acid transport and metabolism	estExtDG_fgenesh_newKGs_kg.C_150069	92.77	636	46	0	1	636	1212	577	0	896	444563			estExtDG_fgenesh_newKGs_kg.C_3350004	92.61	636	47	0	1	636	1246	611	0	888	test_human; testisin; eosinophil serine protease 1; esp-1; serine protease 21 flags: precursor	636	10	5.01621e-13	0.495	P:cellular process; P:positive regulation of biological process; F:serine-type peptidase activity; F:protein binding; C:extracellular region; C:cell part; P:regulation of fibrinolysis	-
GJ04988	2.03203	3	3.68695	3	0	0	432817	432817			estExtDG_fgenesh_newKGs_kg.C_70047	100	1074	0	0	7	1080	24	1097	0	2129																1080
GJ11230	2.03766	3	2.81839	3	1,3-beta-glucan synthase/callose synthase catalytic subunit	Cell wall/membrane/envelope biogenesis	448185	448185	1,3-beta-glucan synthase/callose synthase catalytic subunit	Cell wall/membrane/envelope biogenesis	estExtDG_Genemark1.C_50423	100	415	0	0	385	799	3341	3755	0	823															cals3_arath; callose synthase 3; -beta-glucan synthase; protein glucan synthase-like 12	799	10	1.40467e-76	0.648	F:1,3-beta-glucan synthase activity; P:defense response to fungus; P:defense response to bacterium; P:pollen wall assembly; P:pollen germination; P:defense response signaling pathway, resistance gene-dependent; P:leaf morphogenesis; P:microsporogenesis; P	EC:2.4.1.34		Carbon metabolism
GJ17266	2.03952	3	2.23704	3	0	0	456105	456105			estExtDG_Genemark1.C_1680076	99.2	501	4	0	181	681	1	501	0	961																681
GJ22120	2.04463	3	2.10937	3	Collagens (type IV and type XIII), and related proteins	Extracellular structures	443163	443163	Collagens (type IV and type XIII), and related proteins	Extracellular structures	estExtDG_fgenesh_newKGs_kg.C_2240005	95.12	246	12	0	132	377	625	870	1e-108	392	446770	Collagens (type IV and type XIII), and related proteins	Extracellular structures	estExtDG_fgenesh_newKGs_kg.C_10410003	98.54	205	3	0	173	377	345	549	1e-105	383		561
GJ15479	2.04505	3	2.82473	3	LRR-containing protein	Function unknown	467364	467364	LRR-containing protein	Function unknown	estExtDG_fgeneshEH_pg.C_1380039	99.86	718	0	1	1	718	1346	2062	0	1407	455277	LRR-containing protein	Function unknown	estExtDG_Genemark1.C_1380092	98.61	718	9	1	1	718	1007	1723	0	1336		718
GJ15212	2.04517	2	1.58832	2	AFH1-interacting protein FIP2, contains BTB/POZ domain and pentapeptide repeats	General function prediction only	451916	451916	AFH1-interacting protein FIP2, contains BTB/POZ domain and pentapeptide repeats	General function prediction only	estExtDG_Genemark1.C_520149	99.63	536	2	0	65	600	840	1375	0	1047	451916	AFH1-interacting protein FIP2, contains BTB/POZ domain and pentapeptide repeats	General function prediction only	estExtDG_Genemark1.C_520149	95.12	123	1	2	576	696	1365	1484	2e-046	186	y1851_syny3; uncharacterized protein slr1851	723	9	2.77039e-10	0.454444	C:intracellular membrane-bounded organelle	-
GJ09761	2.04692	3	3.64614	3	C-type lectin	Defense mechanisms	435065	435065	C-type lectin	Defense mechanisms	estExtDG_fgenesh_newKGs_kg.C_240058	95.43	634	29	0	2	635	24	657	0	1027																829							Carbon metabolism
GJ23383	2.05403	3	2.01645	3	Anaphase promoting complex, Cdc20, Cdh1, and Ama1 subunits	Cell cycle control, cell division, chromosome partitioning	434346	434346	Anaphase promoting complex, Cdc20, Cdh1, and Ama1 subunits	Cell cycle control, cell division, chromosome partitioning	estExtDG_fgenesh_newKGs_kg.C_180060	98.08	313	6	0	210	522	715	1027	5e-163	573	417498	Anaphase promoting complex, Cdc20, Cdh1, and Ama1 subunits	Cell cycle control, cell division, chromosome partitioning	estExtDG_Genewise1.C_1130014	96.87	319	10	0	34	352	889	1207	5e-157	553	cdc20_dicdi; anaphase-promoting complex subunit cdc20	522	10	4.03323e-74	0.71	F:signal transducer activity; C:nucleoplasm; F:protein C-terminus binding; C:heterotrimeric G-protein complex; P:lens fiber cell differentiation; C:cytosol; C:spindle; P:signal transduction; P:regulation of meiosis; P:positive regulation of ubiquitin-prot	-
GJ03497	2.0544	3	3.84258	3	0	0	443484	443484			estExtDG_fgenesh_newKGs_kg.C_2450010	99.84	1222	2	0	1	1222	1	1222	0	2407	440613			estExtDG_fgenesh_newKGs_kg.C_1320032	99.31	1157	8	0	64	1220	39	1195	0	2230		1222
GJ18508	2.05784	2	1.80045	2	0	0	0																														653
GJ01158	2.05982	3	3.33975	3	Serine carboxypeptidases (lysosomal cathepsin A)	Posttranslational modification, protein turnover, chaperones	450856	450856	Serine carboxypeptidases (lysosomal cathepsin A)	Posttranslational modification, protein turnover, chaperones	estExtDG_Genemark1.C_340071	99.78	448	1	0	1	448	1	448	0	880	456517			estExtDG_Genemark1.C_1830092	99.78	448	1	0	1	448	1	448	0	880	cbpya_scls1; carboxypeptidase y homolog a flags: precursor	1636	10	4.76773e-31	0.583	F:carboxypeptidase activity	-
GJ02073	2.06065	3	2.33692	3	hypothetical protein AURANDRAFT_62829 [Aureococcus anophagefferens]	N/A	B2G, 448202, 457171	448202			estExtDG_Genemark1.C_50484	100	135	0	0	951	1085	963	1097	1e-70	268	457171			estExtDG_Genemark1.C_2250042	97.78	135	3	0	951	1085	2443	2577	2e-063	244	hypothetical protein AURANDRAFT_62829 [Aureococcus anophagefferens]	1417	1	1.26555e-13	0.4	-
GJ00536	2.06105	3	2.87463	3	Vesicle coat complex AP-1/AP-2/AP-4, beta subunit	Intracellular trafficking, secretion, and vesicular transport	448193	448193	Vesicle coat complex AP-1/AP-2/AP-4, beta subunit	Intracellular trafficking, secretion, and vesicular transport	estExtDG_Genemark1.C_50453	100	1854	0	0	1	1854	125	1978	0	3675															apblb_arath; beta-adaptin-like protein b; at-bb-ad; at-betab-ad; ap complex subunit beta-b; adaptor protein complex ap subunit beta-b; beta-adaptin b; clathrin assembly protein complex beta large chai	2033	10	0	0.873	C:cytosol; F:protein transporter activity; P:post-Golgi vesicle-mediated transport; P:clathrin coat assembly; F:clathrin binding; F:protein complex binding; C:clathrin adaptor complex; C:coated pit; C:endocytic vesicle membrane; P:regulation of defense re	-
GJ06050	2.06266	3	2.13352	3	0	0	224400	224400			gm1.11700123	100	518	0	0	1	518	797	1314	0	1027	238151			gm1.26300008	99.42	518	3	0	1	518	821	1338	0	1003		992
GJ03942	2.06862	3	2.49033	3	Coumaroyl-CoA synthetase	Lipid transport and metabolism	432437	432437	Acyl-CoA synthetase	Lipid transport and metabolism	estExtDG_fgenesh_newKGs_kg.C_40315	99.49	1171	6	0	8	1178	2	1172	0	2278	416064			estExtDG_Genewise1.C_410082	99.73	1111	3	0	1	1111	1	1111	0	2179	4cl1_petcr; 4-coumarate-- ligase 1; 4cl 1; 4-coumaroyl- synthase 1	1178	10	1.85797e-41	0.513	F:ligase activity; P:response to stress; P:cellular process	-		Carbon metabolism
GJ20503	2.0709	3	1.60085	3	6-phosphogluconolactonase - like protein	N/A	442059	443114			estExtDG_fgenesh_newKGs_kg.C_2200015	99.8	493	1	0	2	494	1040	548	0	969	442059	6-phosphogluconolactonase - like protein	Carbohydrate transport and metabolism	estExtDG_fgenesh_newKGs_kg.C_1710014	99.68	309	1	0	186	494	851	543	2e-172	605		605							Carbon metabolism
GJ17024	2.07118	2	2.67215	2	Transcription initiation factor TFIID, subunit BDF1 and related bromodomain proteins	Transcription	103148	103148	Transcription initiation factor TFIID, subunit BDF1 and related bromodomain proteins	Transcription	fgeneshEH_pg.47__15	100	461	0	0	67	527	1	461	0	914	110061			fgeneshEH_pg.129__59	99.78	461	1	0	67	527	1	461	0	906		686
GJ18892	2.07156	3	1.78829	3	0	0	197980	197980			gm1.700290	100	314	0	0	94	407	131	444	8e-178	622																644
GJ03187	2.07419	2	2.72469	2	0	0	439038	439038			estExtDG_fgenesh_newKGs_kg.C_910022	99.84	1243	2	0	21	1263	8	1250	0	2448																1263
GJ12659	2.0757	3	1.67382	3	0	0	470672	470672			estExtDG_fgeneshEH_pg.C_5160006	100	142	0	0	1	142	4	145	4e-75	281	467782			estExtDG_fgeneshEH_pg.C_1570021	99.3	142	1	0	1	142	4	145	1e-072	274		772
GJ12847	2.07641	3	1.56349	3	sft2b_mouse; vesicle transport protein sft2b; sft2 domain-containing protein 2	N/A	B2G, 198709, 98901	198709			gm1.800464	100	714	0	0	47	760	1	714	0	1415	98901			fgeneshEH_pg.16__127	99.53	639	3	0	47	685	1	639	0	1243	sft2b_mouse; vesicle transport protein sft2b; sft2 domain-containing protein 2	768	1	6.36416e-07	0.53	F:molecular_function; C:integral to membrane; C:membrane; P:biological_process; C:cellular_component; P:transport; P:protein transport
GJ26272	2.08377	2	1.69983	2	0	0	228707	228707			gm1.14900120	96.32	136	5	0	251	386	452	587	7e-60	230																386
GJ00373	2.08639	3	2.06149	3	0	0	436839	436839			estExtDG_fgenesh_newKGs_kg.C_500001	99.77	2222	3	2	1	2221	11	2231	0	4353																2221
GJ12560	2.08774	2	2.98882	2	0	0	0																														774
GJ13897	2.08807	3	2.03808	3	predicted protein [Phaeodactylum tricornutum CCAP 1055/1]	N/A	B2G, 211140, 226054	211140			gm1.4700014	100	54	0	0	696	749	609	662	1e-22	107	226054			gm1.12900133	100	54	0	0	696	749	645	698	1e-022	107	predicted protein [Phaeodactylum tricornutum CCAP 1055/1]	749	2	1.04744e-11	0.49	-
GJ02932	2.08911	3	1.7409	3	beta-lactamase	N/A	B2G, 441011,	441011			estExtDG_fgenesh_newKGs_kg.C_1410029	99	896	6	1	1	893	46	941	0	1701															beta-lactamase	1295	7	4.68316e-30	0.43	-
GJ08372	2.09124	3	3.3119	3	srf3_caeel; udp-galactose udp-n-acetylglucosamine transporter srf-3; surface antigenicity abnormal 3	N/A	B2G																													srf3_caeel; udp-galactose udp-n-acetylglucosamine transporter srf-3; surface antigenicity abnormal 3	864	10	3.19327e-27	0.528	F:pyrimidine nucleotide sugar transmembrane transporter activity; C:integral to membrane; C:Golgi membrane; P:pyrimidine nucleotide-sugar transport	-		Carbon metabolism
GJ08793	2.09253	2	2.01456	2	s2540_bovin; solute carrier family 25 member 40	N/A	B2G, 242996,	242996			gm1.37400026	100	199	0	0	231	429	1	199	4e-109	394															s2540_bovin; solute carrier family 25 member 40	852	10	9.33513e-16	0.558	P:heme biosynthetic process; P:transport; C:cell part	-		Ion fluxes
GJ03045	2.09507	2	3.0561	2	0	0	432766	432766			estExtDG_fgenesh_newKGs_kg.C_50380	100	281	0	0	1	281	1637	1357	8e-158	557																1280
GJ07436	2.09562	2	2.06336	2	0	0	217607	217607			gm1.7400187	97.4	385	1	1	246	621	86	470	0	692																897
GJ20119	2.10469	3	1.57384	3	0	0	471310	471310			estExtDG_fgeneshEH_pg.C_9620001	96.25	80	3	0	345	424	3909	3988	5e-31	135	471310			estExtDG_fgeneshEH_pg.C_9620001	100	52	0	0	445	496	4018	4069	2e-021	103		614
GJ01641	2.10761	3	9.0792	3	Ammonia permease	N/A	464017	432660			estExtDG_fgenesh_newKGs_kg.C_50254	99.73	1501	1	1	1	1501	12	1509	0	2940	464017	Ammonia permease	Inorganic ion transport and metabolism	estExtDG_fgeneshEH_pg.C_370043	99.93	1428	1	0	74	1501	2130	3557	0	2823		1501							Ion fluxes
GJ06870	2.10867	2	4.31104	2	Serine/threonine protein phosphatase 2A, regulatory subunit	Signal transduction mechanisms	462351	462351	Serine/threonine protein phosphatase 2A, regulatory subunit	Signal transduction mechanisms	estExtDG_fgeneshEH_pg.C_130093	100	931	0	0	1	931	569	1499	0	1846																931
GJ09345	2.10924	3	2.11848	3	Enolase	N/A	100158	465926			estExtDG_fgeneshEH_pg.C_860056	99.88	839	1	0	1	839	1	839	0	1657	100158	Enolase	Carbohydrate transport and metabolism	fgeneshEH_pg.22__103	100	664	0	0	4	667	1	664	0	1316	eno_orysj; enolase; 2-phospho-d-glycerate hydro-lyase; 2-phosphoglycerate dehydratase; ose1	839	10	4.70845e-95	0.756	F:copper ion binding; P:response to salt stress; P:response to light stimulus; P:response to cold; C:phosphopyruvate hydratase complex; P:response to abscisic acid stimulus; P:glycolysis; C:mitochondrial envelope; C:chloroplast; P:response to cadmium ion;	EC:4.2.1.11		Carbon metabolism
GJ06470	2.10984	3	1.80927	3	0	0	241739	241739			gm1.34100026	99.04	732	7	0	229	960	330	1061	0	1398																960
GJ01555	2.11198	3	2.63658	3	Calcium-responsive transcription coactivator	Transcription	465304	465304	Calcium-responsive transcription coactivator	Transcription	estExtDG_fgeneshEH_pg.C_680009	99.54	1519	1	1	1	1519	673	2185	0	2958	469290	TATA box binding protein (TBP)-associated factor, RNA polymerase II	Transcription	estExtDG_fgeneshEH_pg.C_2690002	99.14	1519	7	1	1	1519	1	1513	0	2910		1519							Signaling
GJ25137	2.113	3	1.5451	3	Predicted Zn-finger protein	General function prediction only	437179	437179	Predicted Zn-finger protein	General function prediction only	estExtDG_fgenesh_newKGs_kg.C_550043	84.11	409	65	0	41	449	265	673	2e-79	295															sap7_arath; zinc finger a20 and an1 domain-containing stress-associated protein 7; 7	452	1	1.65332e-07	0.6	P:biological_process; C:cellular_component
GJ06036	2.1149	3	3.80536	3	hypothetical protein [Emiliania huxleyi]	N/A	B2G, 439793, 444931	439793			estExtDG_fgenesh_newKGs_kg.C_1080039	98.59	993	14	0	1	993	57	1049	0	1857	444931			estExtDG_fgenesh_newKGs_kg.C_3770001	98.09	993	19	0	1	993	63	1055	0	1818	hypothetical protein [Emiliania huxleyi]	993	1	0	0.98	F:protein tyrosine phosphatase activity; P:protein amino acid dephosphorylation; P:tyrosine metabolic process	EC:3.1.3.48
GJ11530	2.11527	2	2.00698	2	0	0	0																														794
GJ19336	2.11788	2	1.72759	2	yc1b_schpo; uncharacterized family protein	N/A	B2G, 424826, 435159	424826			estExtDG_fgenesh_newKGs_pm.C_3720005	99.05	317	3	0	318	634	1	317	2e-172	605	435159			estExtDG_fgenesh_newKGs_kg.C_250046	99.6	249	1	0	386	634	1	249	1e-136	486	yc1b_schpo; uncharacterized family protein	634	2	1.02346e-09	0.485	P:response to stimulus; P:cellular process; C:membrane	-
GJ26926	2.12172	3	1.89274	3	predicted protein [Thalassiosira pseudonana CCMP1335]	N/A	B2G, 243338, 62750	243338			gm1.38500012	87.54	297	28	1	44	340	14	301	5e-82	303	62750			e_gw1.11.176.1	87.54	297	28	1	44	340	14	301	5e-082	303	predicted protein [Thalassiosira pseudonana CCMP1335]	340	2	7.78943e-30	0.7	-
GJ01390	2.12178	3	2.62377	3	E3 ubiquitin-protein ligase/Putative upstream regulatory element binding protein	Transcription	434154	434154	E3 ubiquitin-protein ligase/Putative upstream regulatory element binding protein	Transcription	estExtDG_fgenesh_newKGs_kg.C_170013	100	898	0	0	650	1547	574	1471	0	1780	434154	E3 ubiquitin-protein ligase/Putative upstream regulatory element binding protein	Transcription	estExtDG_fgenesh_newKGs_kg.C_170013	97.91	575	1	2	4	567	1	575	0	1047		1560
GJ16332	2.12479	3	1.61893	3	0	0	454738	454738			estExtDG_Genemark1.C_1200045	100	302	0	0	197	498	477	778	1e-170	599	208637			gm1.3600039	100	147	0	0	352	498	194	340	4e-078	291		701
GJ15569	2.12615	3	2.01114	3	Predicted mutarotase	Carbohydrate transport and metabolism	454011	454011	Predicted mutarotase	Carbohydrate transport and metabolism	estExtDG_Genemark1.C_980118	99.52	413	2	0	304	716	1992	1580	0	803															dna rna non-specific endonuclease	716	10	2.04234e-10	0.46	F:metal ion binding; F:nucleic acid binding; F:hydrolase activity; F:endonuclease activity
GJ25467	2.12664	2	1.55383	2	Translational repressor Pumilio/PUF3 and related RNA-binding proteins (Puf superfamily)	Translation, ribosomal structure and biogenesis	350397	350397	Translational repressor Pumilio/PUF3 and related RNA-binding proteins (Puf superfamily)	Translation, ribosomal structure and biogenesis	fgenesh_newKGs_kg.5__297__EST_ALL.fasta.Contig12769	99.31	435	3	0	1	435	2293	2727	0	839															pum1_arath; pumilio homolog 1; apum-1; 1	435	6	1.17916e-11	0.476667	F:RNA binding; C:cellular_component; C:plasma membrane; F:mRNA binding; P:biological_process
GJ10593	2.12818	3	1.60032	2	0	0	438027	438027			estExtDG_fgenesh_newKGs_kg.C_690020	100	812	0	0	1	812	1	812	0	1610																812
GJ18926	2.12904	3	2.94795	3	npal2_human; nipa-like protein 2	N/A	B2G																													npal2_human; nipa-like protein 2	643	10	7.04868e-13	0.575	C:early endosome; F:protein binding; C:plasma membrane; P:magnesium ion transport	-
GJ08621	2.12996	2	2.07861	2	Cobalamin synthesis protein	Coenzyme transport and metabolism	443176	443176	Cobalamin synthesis protein	Coenzyme transport and metabolism	estExtDG_fgenesh_newKGs_kg.C_2250003	99.65	858	2	1	1	857	659	1516	0	1669	438497	Cobalamin synthesis protein	Coenzyme transport and metabolism	estExtDG_fgenesh_newKGs_kg.C_780032	99.47	567	3	0	1	567	666	1232	0	1100	ycic_bacsu; metal chaperone	857	2	3.44007e-08	0.51	F:GTP binding; F:nucleotide binding
GJ11975	2.13372	3	2.09773	3	stip1_rat; stress-induced-phosphoprotein 1; sti1; hsc70 hsp90-organizing protein; hop	N/A	B2G																													stip1_rat; stress-induced-phosphoprotein 1; sti1; hsc70 hsp90-organizing protein; hop	785	10	1.76136e-27	0.494	C:intracellular membrane-bounded organelle; P:regulation of biological process; F:protein binding; P:response to stress	-
GJ06067	2.13408	2	2.72721	3	Nuclear receptor coregulator SMRT/SMRTER, contains Myb-like domains	Transcription	351284	351284	Nuclear receptor coregulator SMRT/SMRTER, contains Myb-like domains	Transcription	fgenesh_newKGs_kg.10__127__EST_ALL.fasta.Contig4976	99.7	992	0	2	1	991	990	1	0	1929																991
GJ03350	2.13567	2	1.90113	2	Glucose-6-phosphate/phosphate and phosphoenolpyruvate/phosphate antiporter	Carbohydrate transport and metabolism	432785	432785	Glucose-6-phosphate/phosphate and phosphoenolpyruvate/phosphate antiporter	Carbohydrate transport and metabolism	estExtDG_fgenesh_newKGs_kg.C_70005	99.84	1241	1	1	1	1241	1	1240	0	2436	443753	Glucose-6-phosphate/phosphate and phosphoenolpyruvate/phosphate antiporter	Carbohydrate transport and metabolism	estExtDG_fgenesh_newKGs_kg.C_2620021	99.83	1203	2	0	1	1203	1	1203	0	2369	ppt3_orysj; phosphoenolpyruvate phosphate translocator chloroplastic; 3 flags: precursor	1241	10	2.97261e-33	0.492	C:plastid envelope; C:chloroplast; C:membrane; P:organelle organization; P:gametophyte development	-		Carbon metabolism
GJ19492	2.13603	3	1.82995	3	ugpa_soltu; utp--glucose-1-phosphate uridylyltransferase; udp-glucose pyrophosphorylase; udpgp; ugpase	N/A	B2G																													ugpa_soltu; utp--glucose-1-phosphate uridylyltransferase; udp-glucose pyrophosphorylase; udpgp; ugpase	630	10	2.80095e-24	0.644	P:sucrose metabolic process; P:response to cadmium ion; C:plasma membrane; P:cellular response to phosphate starvation; F:nucleotidyltransferase activity; P:response to salt stress	EC:2.7.7.0		Carbon metabolism
GJ13164	2.13604	3	2.25297	3	amdb_xenla; peptidyl-glycine alpha-amidating monooxygenase b; pam-b; peptide c-terminal alpha-amidating enzyme ii; ae-ii; peptidyl-glycine alpha-amidating monooxygenase ii; peptidylglycine alpha-hydr	N/A	B2G, 213906,	213906			gm1.5900127	100	595	0	0	29	623	1	595	0	1179															amdb_xenla; peptidyl-glycine alpha-amidating monooxygenase b; pam-b; peptide c-terminal alpha-amidating enzyme ii; ae-ii; peptidyl-glycine alpha-amidating monooxygenase ii; peptidylglycine alpha-hydr	762	8	7.81075e-12	0.3975	P:response to chemical stimulus; C:intracellular membrane-bounded organelle; P:cell morphogenesis involved in neuron differentiation; P:regulation of biological process; F:catalytic activity; F:binding; C:cytoplasmic part; P:metabolic process	-
GJ09069	2.13642	3	2.90792	3	Chromatin remodeling complex SWI/SNF, component SWI2 and related ATPases (DNA/RNA helicase superfamily)	Transcription	48728	48728	Chromatin remodeling complex SWI/SNF, component SWI2 and related ATPases (DNA/RNA helicase superfamily)	Transcription	gw1.2437.1.1	99.3	142	1	0	629	770	526	667	3e-73	276															snf21_schpo; chromatin structure-remodeling complex subunit snf21; atp-dependent helicase snf21; rsc complex subunit snf21	846	10	2.14826e-87	0.696	P:ATP-dependent chromatin remodeling; P:negative regulation of S phase of mitotic cell cycle; F:p53 binding; C:perichromatin fibrils; P:positive regulation of transcription factor activity; P:methylation-dependent chromatin silencing; P:heart trabecula fo	-
GJ28540	2.13823	3	2.13465	3	3-phosphoglycerate kinase	Carbohydrate transport and metabolism	417537	417537	3-phosphoglycerate kinase	Carbohydrate transport and metabolism	estExtDG_Genewise1.C_1150041	100	140	0	0	4	143	14	153	1e-74	278	107385	3-phosphoglycerate kinase	Carbohydrate transport and metabolism	fgeneshEH_pg.90__57	100	128	0	0	16	143	1	128	2e-067	254		152							Carbon metabolism
GJ01443	2.14068	3	2.44423	3	0	0	441558	441558			estExtDG_fgenesh_newKGs_kg.C_1570019	99.52	825	2	1	1	823	22	846	0	1598																1547
GJ01796	2.14299	3	2.65089	3	E3 ubiquitin-protein ligase/Putative upstream regulatory element binding protein	N/A	434154	444344			estExtDG_fgenesh_newKGs_kg.C_3130022	100	1467	0	0	1	1467	1	1467	0	2908	434154	E3 ubiquitin-protein ligase/Putative upstream regulatory element binding protein	Transcription	estExtDG_fgenesh_newKGs_kg.C_170013	98.24	1477	9	5	4	1467	1	1473	0	2706		1467
GJ00366	2.14387	2	3.49562	2	vp13a_dicdi; vacuolar protein sorting-associated protein 13a	N/A	B2G, 237857,	237857			gm1.25800029	99.92	1184	1	0	1001	2184	8649	9832	0	2339															vp13a_dicdi; vacuolar protein sorting-associated protein 13a	2237	10	1.73111e-14	0.453	P:protein localization; P:intracellular transport	-
GJ17373	2.14547	2	3.07744	3	Cobalamin synthesis protein	Coenzyme transport and metabolism	73828	73828	Cobalamin synthesis protein	Coenzyme transport and metabolism	e_gw1.250.20.1	100	191	0	0	478	668	121	311	2e-104	379	73828	Cobalamin synthesis protein	Coenzyme transport and metabolism	e_gw1.250.20.1	100	121	0	0	343	463	1	121	1e-062	240	yjia_ecoli; uncharacterized gtp-binding protein	679	10	3.01864e-27	0.686	F:protein binding	-
GJ07164	2.14648	3	2.6506	3	0	0	0																														913
GJ23788	2.14782	3	1.82923	3	predicted protein [Phaeodactylum tricornutum CCAP 1055/1]	N/A	B2G, 212339, 233743	212339			gm1.5200117	97.52	483	3	1	26	508	2421	2894	0	870	233743			gm1.19600077	99.6	251	1	0	258	508	10	260	6e-138	490	predicted protein [Phaeodactylum tricornutum CCAP 1055/1]	508	2	4.58463e-34	0.64	P:transport; C:membrane	-
GJ00175	2.14844	3	2.17507	3	Collagens (type IV and type XIII), and related proteins	Extracellular structures	443163	443163	Collagens (type IV and type XIII), and related proteins	Extracellular structures	estExtDG_fgenesh_newKGs_kg.C_2240005	97.95	1073	22	0	1003	2075	412	1484	0	1953																2674
GJ24122	2.15177	2	1.69727	2	0	0	471310	471310			estExtDG_fgeneshEH_pg.C_9620001	91.41	128	6	2	108	233	3832	3956	1e-37	157																496
GJ03152	2.15657	3	2.02937	3	Serine/threonine protein kinase	N/A	353396	457958			estExtDG_Genemark1.C_2880025	96.22	291	8	2	980	1268	710	999	2e-133	476	353396	Serine/threonine protein kinase	Signal transduction mechanisms	fgenesh_newKGs_kg.21__46__EST_ALL.fasta.Contig11738	100	159	0	0	828	986	295	137	5e-085	315		1268
GJ03259	2.15792	3	2.60059	3	hypothetical protein AURANDRAFT_63807 [Aureococcus anophagefferens]	N/A	B2G, 359910,	359910			fgenesh_newKGs_kg.89__50__2689832:3	99.84	1253	2	0	1	1253	1	1253	0	2468															hypothetical protein AURANDRAFT_63807 [Aureococcus anophagefferens]	1254	2	2.58294e-07	0.46	C:membrane; F:transferase activity, transferring acyl groups other than amino-acyl groups
GJ10928	2.15814	3	2.05855	3	srf3_caeel; udp-galactose udp-n-acetylglucosamine transporter srf-3; surface antigenicity abnormal 3	N/A	B2G																													srf3_caeel; udp-galactose udp-n-acetylglucosamine transporter srf-3; surface antigenicity abnormal 3	805	10	4.13952e-10	0.609	F:UDP-galactose transmembrane transporter activity; C:integral to Golgi membrane; P:UDP-N-acetylglucosamine transport; P:UDP-N-acetylglucosamine metabolic process; P:UDP-galactose transport; F:UDP-N-acetylglucosamine transmembrane transporter activity	-		Carbon metabolism
GJ11965	2.15858	3	2.01165	3	Pyridine nucleotide-disulphide oxidoreductase	Secondary metabolites biosynthesis, transport and catabolism	428139	428139	Pyridine nucleotide-disulphide oxidoreductase	Secondary metabolites biosynthesis, transport and catabolism	estExtDG_Genewise1Plus.C_690047	99.45	543	3	0	243	785	153	695	0	1053	428139	Pyridine nucleotide-disulphide oxidoreductase	Secondary metabolites biosynthesis, transport and catabolism	estExtDG_Genewise1Plus.C_690047	100	117	0	0	91	207	1	117	4e-060	232	gshr_human; glutathione mitochondrial; gr; grase flags: precursor	785	10	1.77451e-55	0.645	C:cytosol; F:binding; F:electron carrier activity; F:glutathione-disulfide reductase activity; P:electron transport; P:gluconeogenesis; P:glutathione metabolic process	EC:1.8.1.7
GJ07570	2.15979	3	2.16839	3	0	0	357904	357904			fgenesh_newKGs_kg.63__23__EST_ALL.fasta.Contig11343	99.51	809	4	0	32	840	1	809	0	1572																892
GJ04658	2.16173	3	6.2892	3	Predicted E3 ubiquitin ligase	Posttranslational modification, protein turnover, chaperones	440869	440869	Predicted E3 ubiquitin ligase	Posttranslational modification, protein turnover, chaperones	estExtDG_fgenesh_newKGs_kg.C_1370057	99.7	1005	3	0	13	1017	13	1017	0	1968																1109
GJ07650	2.16385	2	1.80365	2	Isovaleryl-CoA dehydrogenase	Amino acid transport and metabolism	459883	459883	Isovaleryl-CoA dehydrogenase	Amino acid transport and metabolism	estExtDG_Genemark1.C_6820004	99.77	883	2	0	1	883	1	883	0	1735	452720	Short-chain acyl-CoA dehydrogenase	Lipid transport and metabolism	estExtDG_Genemark1.C_670101	99.87	748	1	0	1	748	1	748	0	1475	acyl- dehydrogenase	888	10	1.8083e-68	0.636	F:oxidoreductase activity	-		Carbon metabolism
GJ05960	2.16555	2	3.60557	2	Class IV sirtuins (SIR2 family)	Transcription	460268	460268	Class IV sirtuins (SIR2 family)	Transcription	estExtDG_Genemark1.C_9590005	100	74	0	0	822	895	861	934	2e-34	147	449256	Class IV sirtuins (SIR2 family)	Transcription	estExtDG_Genemark1.C_140385	100	74	0	0	822	895	861	934	2e-034	147	sirt7_human; nad-dependent deacetylase sirtuin-7; sir2-like protein 7	999	10	2.19958e-52	0.519	F:protein binding; F:hydrolase activity, acting on carbon-nitrogen (but not peptide) bonds, in linear amides; P:positive regulation of transcription on exit from mitosis; P:rRNA transcription; C:nucleolus organizer region; P:post-translational protein mod	EC:3.5.1.0; EC:2.4.2.0
GJ14721	2.16835	3	2.43404	3	predicted protein [Thalassiosira pseudonana CCMP1335]	N/A	B2G, 244021, 199466	244021			gm1.40600025	99.44	714	4	0	1	714	256	969	0	1384	199466			gm1.1000166	99.25	402	3	0	1	402	283	684	0	773	predicted protein [Thalassiosira pseudonana CCMP1335]	733	2	2.32697e-15	0.545	-
GJ08333	2.16999	3	3.70552	3	Uncharacterized conserved protein	Function unknown	454529	454529	Uncharacterized conserved protein	Function unknown	estExtDG_Genemark1.C_1140013	99.88	834	1	0	32	865	80	913	0	1647	453405	Uncharacterized conserved protein	Function unknown	estExtDG_Genemark1.C_810101	98.84	861	3	1	5	865	63	916	0	1633	npal2_human; nipa-like protein 2	865	1	1.07335e-07	0.53	C:integral to membrane; C:membrane
GJ18181	2.17006	3	1.54089	2	0	0	0																														661
GJ20976	2.17117	2	1.60346	2	0	0	227525	227525			gm1.14000017	96.92	422	4	1	1	413	1712	2133	0	741	206011			gm1.2500281	96.92	422	4	1	1	413	1727	2148	0	741		592
GJ16767	2.17129	3	3.59277	3	0	0	237949	237949			gm1.26000005	100	55	0	0	3	57	226	172	3e-23	109	247089			gm1.54800003	100	55	0	0	3	57	244	190	3e-023	109		691
GJ04134	2.17893	2	2.96988	3	Amino acid transporter protein	N/A	457373	460763			estExtDG_Genemark1.C_28030001	100	333	0	0	507	839	435	767	0	660	457373	Amino acid transporter protein	Amino acid transport and metabolism	estExtDG_Genemark1.C_2410029	99.1	333	3	0	507	839	435	767	0	636	s38aa_xenla; sodium-coupled neutral amino acid transporter 10	1159	10	1.82791e-18	0.443	F:L-amino acid transmembrane transporter activity; C:membrane; P:L-amino acid transport	-		Ion fluxes
GJ18223	2.18038	3	1.75534	3	Serine O-acetyltransferase	N/A	55103	55105			gw1.316.25.1	100	112	0	0	1	112	128	239	3e-57	222	55103	Serine O-acetyltransferase	Amino acid transport and metabolism	gw1.111.58.1	100	112	0	0	1	112	128	239	3e-057	222	sat2_arath; serine acetyltransferase 2; -2; 3 1	660	10	1.41985e-42	0.67	P:cellular amino acid biosynthetic process; F:serine O-acetyltransferase activity; C:cytosol; P:sulfate assimilation; P:cysteine metabolic process; P:acyl-carrier-protein biosynthetic process	EC:2.3.1.30
GJ25078	2.18123	3	1.99229	3	0	0	112826	112826			fgeneshEH_pg.176__44	99.74	386	1	0	25	410	1220	1605	0	757	215871			gm1.6700065	98.7	386	5	0	25	410	761	1146	0	726		454
GJ13887	2.18147	3	2.874	3	Monocarboxylate transporter	N/A	435026	441358			estExtDG_fgenesh_newKGs_kg.C_1510029	100	208	0	0	542	749	974	1181	2e-114	412	435026	Monocarboxylate transporter	Carbohydrate transport and metabolism	estExtDG_fgenesh_newKGs_kg.C_240008	98.08	208	4	0	542	749	974	1181	6e-105	381		749							Ion fluxes
GJ12440	2.18154	2	7.61778	2	0	0	194504	194504			gm1.100804	96.44	450	7	2	27	467	1	450	0	763																777
GJ14650	2.18254	2	3.03489	3	0	0	0																														735
GJ08549	2.1841	3	2.02109	3	y8625_dicdi; uncharacterized transmembrane protein ddb_g0289901 flags: precursor	N/A	B2G, 64666,	64666			e_gw1.25.45.1	98.26	345	6	0	464	808	345	1	0	636															y8625_dicdi; uncharacterized transmembrane protein ddb_g0289901 flags: precursor	859	1	2.1839e-07	0.42	-
GJ06447	2.18845	3	2.21539	3	Uncharacterized conserved protein	N/A	351232	369957			fgenesh_newKGs_kg.406__10__CX777745	99.27	827	5	1	136	962	1	826	0	1584	351232	Uncharacterized conserved protein	Function unknown	fgenesh_newKGs_kg.10__75__CX777745	98.91	827	9	0	136	962	1	827	0	1568	pgfs_rat; prostamide prostaglandin f synthase; prostamide pg f synthase; prostamide pgf synthase	962	10	2.21875e-15	0.484	C:cytoplasm	-
GJ19587	2.1902	3	2.48667	3	conserved hypothetical protein [Pseudovibrio sp. JE062]	N/A	B2G																													conserved hypothetical protein [Pseudovibrio sp. JE062]	628	6	1.81372e-14	0.445	C:membrane
GJ21248	2.19059	2	2.34474	2	0	0	0																														585
GJ02639	2.19077	3	3.77997	3	Serine/threonine protein kinase	Signal transduction mechanisms	432027	432027	Serine/threonine protein kinase	Signal transduction mechanisms	estExtDG_fgenesh_newKGs_kg.C_30060	99.45	1267	4	1	68	1334	2	1265	0	2452															nuak2_mouse; nuak family snf1-like kinase 2; omphalocele kinase 2	1334	10	1.34237e-23	0.481	P:cellular process; F:binding; F:kinase activity	-
GJ27284	2.19322	3	1.54494	3	FOG: Leucine rich repeat	General function prediction only	459231	459231	FOG: Leucine rich repeat	General function prediction only	estExtDG_Genemark1.C_4600017	99.25	133	1	0	56	188	400	532	9e-68	256	441887			estExtDG_fgenesh_newKGs_kg.C_1660043	98.25	114	2	0	200	313	1	114	5e-054	210	clv2_arath; leucine-rich repeat receptor-like protein clavata2; receptor-like protein 10; 10 flags: precursor	313	1	2.23368e-07	0.67	P:meristem development; P:anatomical structure morphogenesis; P:regulation of flower development; P:signal transduction; P:regulation of growth	-
GJ19495	2.19442	3	2.32492	3	E3 ubiquitin-protein ligase/Putative upstream regulatory element binding protein	N/A	434154	63841			e_gw1.19.100.1	99.63	273	1	0	65	337	1	273	6e-151	533	434154	E3 ubiquitin-protein ligase/Putative upstream regulatory element binding protein	Transcription	estExtDG_fgenesh_newKGs_kg.C_170013	94.9	255	4	2	378	630	1221	1468	5e-111	400	adro_drome; nadph:adrenodoxin mitochondrial; ar; adrenodoxin reductase; ferredoxin--nadp(+) reductase; ferredoxin reductase flags: precursor	630	10	5.33514e-25	0.656	P:cholesterol catabolic process; C:mitochondrial inner membrane; P:oxidation reduction; P:metamorphosis; P:generation of precursor metabolites and energy; P:olfactory behavior; F:electron carrier activity; F:ferredoxin-NADP+ reductase activity; P:cellular	EC:1.18.1.2
GJ00636	2.19902	3	6.19205	3	0	0	440867	440867			estExtDG_fgenesh_newKGs_kg.C_1370055	100	1885	0	0	1	1885	1	1885	0	3737																1955
GJ05739	2.20018	3	2.4343	3	0	0	445124	445124			estExtDG_fgenesh_newKGs_kg.C_3960017	100	99	0	0	886	984	718	816	3e-49	196	437987			estExtDG_fgenesh_newKGs_kg.C_680059	97.18	71	2	0	715	785	204	274	8e-028	125		1016
GJ13816	2.20053	2	1.92606	2	0	0	194928	194928			gm1.101228	100	87	0	0	69	155	802	716	3e-42	172																750
GJ12253	2.2014	2	2.42569	2	0	0	0																														780
GJ13172	2.20417	3	1.96896	2	predicted protein [Phaeodactylum tricornutum CCAP 1055/1]	N/A	B2G																													predicted protein [Phaeodactylum tricornutum CCAP 1055/1]	762	1	3.85958e-10	0.43	P:carbohydrate biosynthetic process; C:integral to membrane; F:sulfotransferase activity
GJ10200	2.20611	2	1.94945	2	Endosomal membrane proteins, EMP70	Intracellular trafficking, secretion, and vesicular transport	46235	46235	Endosomal membrane proteins, EMP70	Intracellular trafficking, secretion, and vesicular transport	gw1.98.31.1	100	576	0	0	98	673	1	576	0	1142															tm9s4_ponab; transmembrane 9 superfamily member 4 flags: precursor	820	10	1.38227e-49	0.523	C:membrane	-
GJ15329	2.21046	3	3.88014	3	ubc30_arath; ubiquitin-conjugating enzyme e2 30; ubiquitin carrier protein 30	N/A	B2G, 47312,	47312			gw1.111.34.1	100	184	0	0	538	721	1	184	3e-100	365															ubc30_arath; ubiquitin-conjugating enzyme e2 30; ubiquitin carrier protein 30	721	1	8.69362e-07	0.5	F:ubiquitin-protein ligase activity; P:ubiquitin-dependent protein catabolic process; C:cellular_component
GJ12080	2.2112	3	1.75511	2	cog3781: membrane protein	N/A	B2G, 459771, 116403	459771			estExtDG_Genemark1.C_6180008	99.87	760	1	0	24	783	1	760	0	1499	116403			fgeneshEH_pg.291__7	99.74	760	2	0	24	783	1	760	0	1491	cog3781: membrane protein	783	1	8.64918e-07	0.5	-
GJ14108	2.21507	2	2.23763	2	nrt27_arath; high affinity nitrate transporter; 2:7	N/A	B2G, 246224, 62811	246224			gm1.49800003	98.85	348	3	1	352	699	739	393	0	650	62811			e_gw1.12.94.1	99.48	191	1	0	509	699	1147	957	6e-102	371	nrt27_arath; high affinity nitrate transporter; 2:7	745	7	3.68549e-16	0.658571	P:lateral root development; C:plant-type vacuole membrane; C:plasma membrane; P:nitrate transport; P:response to nitrate; C:chloroplast; F:nitrate transmembrane transporter activity	-		Ion fluxes
GJ10380	2.21659	3	1.96949	3	b3a2_rat; anion exchange protein 2; ae 2; anion exchanger 2; band 3-related protein 2; b3rp-2; non-erythroid band 3-like protein; solute carrier family 4 member 2	N/A	B2G, 426735,	426735			estExtDG_Genewise1Plus.C_180144	100	330	0	0	127	456	2339	2010	0	654															b3a2_rat; anion exchange protein 2; ae 2; anion exchanger 2; band 3-related protein 2; b3rp-2; non-erythroid band 3-like protein; solute carrier family 4 member 2	816	10	3.88181e-34	0.654	C:basolateral plasma membrane; F:chloride transmembrane transporter activity; C:membrane fraction; F:protein binding; C:integral to membrane; F:antiporter activity; F:symporter activity; P:chloride transport	-		Ion fluxes
GJ17619	2.2206	3	2.72302	3	0	0	0																														674
GJ03769	2.22348	3	2.07461	3	Collagens (type IV and type XIII), and related proteins	N/A	464188	471491			estExtDG_fgeneshEH_pg.C_12230002	100	330	0	0	865	1194	766	1095	0	654	464188	Collagens (type IV and type XIII), and related proteins	Extracellular structures	estExtDG_fgeneshEH_pg.C_410017	96.97	330	7	1	865	1194	766	1092	5e-162	571	protein	1194	10	1.45998e-45	0.518	-
GJ00654	2.23045	3	1.63178	3	Na+-independent Cl/HCO3 exchanger AE1 and related transporters (SLC4 family)	N/A	436956	440779			estExtDG_fgenesh_newKGs_kg.C_1360004	99.74	1940	5	0	1	1940	22	1961	0	3806	436956	Na+-independent Cl/HCO3 exchanger AE1 and related transporters (SLC4 family)	Inorganic ion transport and metabolism	estExtDG_fgenesh_newKGs_kg.C_510027	99.53	1924	9	0	1	1924	22	1945	0	3743	yhw5_schpo; transporter	1940	10	6.05171e-89	0.499	F:cytoskeletal protein binding; C:intracellular organelle; C:integral to membrane; C:plasma membrane part; F:anion exchanger activity; C:cytoplasmic part; P:chloride transport; P:bicarbonate transport	-		Ion fluxes
GJ01691	2.23253	3	3.22368	3	Beta-galactosidase	Carbohydrate transport and metabolism	462451	462451	Beta-galactosidase	Carbohydrate transport and metabolism	estExtDG_fgeneshEH_pg.C_140123	99.71	701	2	0	791	1491	743	1443	0	1374	462451	Beta-galactosidase	Carbohydrate transport and metabolism	estExtDG_fgeneshEH_pg.C_140123	100	630	0	0	70	699	1	630	0	1249	bgal8_orysj; beta-galactosidase 8; lactase 8 flags: precursor	1491	10	8.4801e-71	0.519	F:hydrolase activity, hydrolyzing O-glycosyl compounds; F:binding; C:intracellular membrane-bounded organelle; C:cytoplasmic part; P:carbohydrate metabolic process	EC:3.2.1.0		Carbon metabolism
GJ08169	2.23353	3	2.36547	3	Ca2+/Mg2+-permeable cation channels (LTRPC family)	Signal transduction mechanisms	449985	449985	Ca2+/Mg2+-permeable cation channels (LTRPC family)	Signal transduction mechanisms	estExtDG_Genemark1.C_210194	99.75	806	2	0	52	857	2313	3118	0	1582	455760	Ca2+/Mg2+-permeable cation channels (LTRPC family)	Signal transduction mechanisms	estExtDG_Genemark1.C_1560026	98.32	653	11	0	175	827	2661	3313	0	1207		870							Ion fluxes
GJ15224	2.23583	2	2.47318	2	0	0	218935	218935			gm1.8100165	88	100	12	0	439	538	1345	1444	2e-21	103																723
GJ00055	2.24272	3	3.09119	3	ab7g_arath; abc transporter g family member 7; abc transporter; 7; white-brown complex homolog protein 7; 7	N/A	B2G, 470304,	470304			estExtDG_fgeneshEH_pg.C_4130005	98.96	2010	21	0	1424	3433	2638	4647	0	3818															ab7g_arath; abc transporter g family member 7; abc transporter; 7; white-brown complex homolog protein 7; 7	3433	10	7.51016e-51	0.49	P:regulation of primary metabolic process; P:steroid metabolic process; P:negative regulation of biological process; P:regulation of localization; F:nucleotide binding; C:intracellular membrane-bounded organelle; P:regulation of biological quality; P:resp	EC:3.6.1.3
GJ10231	2.24764	3	1.82388	3	0	0	442994	442994			estExtDG_fgenesh_newKGs_kg.C_2130010	99.63	820	1	2	1	819	482	1300	0	1586	443689			estExtDG_fgenesh_newKGs_kg.C_2580017	99.63	820	1	2	1	819	539	1357	0	1586		819
GJ10400	2.24817	3	2.08806	3	Amine oxidase	Secondary metabolites biosynthesis, transport and catabolism	74977	74977	Amine oxidase	Secondary metabolites biosynthesis, transport and catabolism	e_gw1.328.3.1	99.52	416	2	0	401	816	751	1166	0	809	430592	Amine oxidase	Secondary metabolites biosynthesis, transport and catabolism	estExtDG_Genewise1Plus.C_3220001	100	406	0	0	1	406	303	708	0	805	pds_capan; 15-cis-phytoene chloroplastic chromoplastic; phytoene dehydrogenase flags: precursor	816	10	2.65426e-112	0.712	C:chloroplast envelope; P:carotene biosynthetic process; F:oxidoreductase activity, acting on paired donors, with incorporation or reduction of molecular oxygen; C:membrane; F:phytoene dehydrogenase activity	-		Light reactions
GJ28016	2.24946	2	1.74012	2	0	0	0																														237
GJ07550	2.24966	3	4.05575	3	0	0	454364	454364			estExtDG_Genemark1.C_1080111	100	893	0	0	1	893	1	893	0	1770																893
GJ28128	2.25434	3	3.52831	3	0	0	0																														220
GJ20599	2.25648	3	1.60742	3	Translational repressor Pumilio/PUF3 and related RNA-binding proteins (Puf superfamily)	Translation, ribosomal structure and biogenesis	350397	350397	Translational repressor Pumilio/PUF3 and related RNA-binding proteins (Puf superfamily)	Translation, ribosomal structure and biogenesis	fgenesh_newKGs_kg.5__297__EST_ALL.fasta.Contig12769	98.9	362	2	1	226	587	2528	2887	0	680	446876			estExtDG_fgenesh_newKGs_kg.C_11430001	98.99	198	0	1	1	198	571	376	5e-102	371		602
GJ01788	2.26042	3	6.22725	3	0	0	444958	444958			estExtDG_fgenesh_newKGs_kg.C_3780002	99.93	1468	1	0	1	1468	1	1468	0	2902	442034			estExtDG_fgenesh_newKGs_kg.C_1700006	99.63	1361	5	0	5	1365	1	1361	0	2658		1468
GJ11817	2.2621	3	2.47813	3	Mitochondrial elongation factor	Translation, ribosomal structure and biogenesis	429015	429015	Mitochondrial elongation factor	Translation, ribosomal structure and biogenesis	estExtDG_Genewise1Plus.C_1190022	100	788	0	0	1	788	573	1360	0	1562	455191	Mitochondrial elongation factor	Translation, ribosomal structure and biogenesis	estExtDG_Genemark1.C_1350098	99.75	788	2	0	1	788	468	1255	0	1546	efgm_orysj; elongation factor mitochondrial; ef-gmt; elongation factor g mitochondrial; mef-g 1; elongation factor g1 flags: precursor	788	10	1.24675e-71	0.707	F:translation elongation factor activity; P:response to cadmium ion; F:ATP binding; C:mitochondrion; C:ribosome; P:regulation of translational elongation	-
GJ21030	2.26638	3	1.64197	3	0	0	471310	471310			estExtDG_fgeneshEH_pg.C_9620001	96.81	94	3	0	417	510	3895	3988	2e-39	163																591
GJ10603	2.26966	3	2.84242	3	Sodium/hydrogen exchanger protein	Inorganic ion transport and metabolism	467173	467173	Sodium/hydrogen exchanger protein	Inorganic ion transport and metabolism	estExtDG_fgeneshEH_pg.C_1310034	99.88	801	1	0	7	807	14	814	0	1580	467182	Sodium/hydrogen exchanger protein	Inorganic ion transport and metabolism	estExtDG_fgeneshEH_pg.C_1310060	99.38	807	5	0	1	807	1	807	0	1560	nhx5_arath; sodium hydrogen exchanger 5; na(+) h(+) exchanger 5; nhe-5	811	10	2.39101e-36	0.606	P:cellular process; C:early endosome membrane; F:sodium:hydrogen antiporter activity; C:mitochondrion; C:integral to membrane; C:microsome; C:trans-Golgi network; C:recycling endosome membrane; F:protein homodimerization activity; P:regulation of pH; C:en	-		Ion fluxes
GJ05404	2.2737	3	2.80656	3	s6a19_human; sodium-dependent neutral amino acid transporter b at1; solute carrier family 6 member 19; system b neutral amino acid transporter at1	N/A	B2G, 470787, 464357	470787			estExtDG_fgeneshEH_pg.C_5590008	99.81	1046	0	2	1	1045	17	1061	0	2042	464357			estExtDG_fgeneshEH_pg.C_460023	99.81	1046	0	2	1	1045	17	1061	0	2042	s6a19_human; sodium-dependent neutral amino acid transporter b at1; solute carrier family 6 member 19; system b neutral amino acid transporter at1	1045	10	8.63781e-49	0.514	F:substrate-specific transmembrane transporter activity; P:amino acid transport; F:active transmembrane transporter activity; C:membrane	-		Ion fluxes
GJ08204	2.2739	3	2.29268	3	Clathrin coat binding protein/Huntingtin interacting protein HIP1, involved in regulation of endocytosis	Intracellular trafficking, secretion, and vesicular transport	453655	453655	Clathrin coat binding protein/Huntingtin interacting protein HIP1, involved in regulation of endocytosis	Intracellular trafficking, secretion, and vesicular transport	estExtDG_Genemark1.C_890079	99.85	664	1	0	1	664	124	787	0	1308															nuclear protein set	869	10	2.02276e-49	0.487	F:methyltransferase activity; F:transferase activity; C:nucleus; P:metabolic process; F:N-acetyltransferase activity
GJ03242	2.27497	3	2.37873	3	Phosphatidylinositol-4-phosphate 5-kinase	Signal transduction mechanisms	417169	417169	Phosphatidylinositol-4-phosphate 5-kinase	Signal transduction mechanisms	estExtDG_Genewise1.C_940001	100	1252	0	0	1	1252	1	1252	0	2482															y7588_dicdi; probable phosphatidylinositol phosphate kinase ddb_g0267588	1256	10	1.65538e-60	0.586	P:root hair cell tip growth; F:actin monomer binding; P:stomatal movement; P:establishment of tissue polarity; P:phosphatidylinositol metabolic process; F:actin filament binding; F:1-phosphatidylinositol-4-phosphate 5-kinase activity; P:pollen tube growth	EC:2.7.1.68		Signaling
GJ12160	2.27603	3	2.11726	3	0	0	440972	440972			estExtDG_fgenesh_newKGs_kg.C_1400009	92.86	322	10	4	27	342	614	300	2e-123	442																782
GJ27373	2.27685	3	1.71166	3	0	0	232589	232589			gm1.18300017	98.56	208	3	0	89	296	3	210	1e-107	389	215387			gm1.6500070	97.62	210	2	1	87	296	10	216	6e-103	373		305
GJ10938	2.27835	2	2.2049	2	Predicted transporter (major facilitator superfamily)	General function prediction only	94933	94933	Predicted transporter (major facilitator superfamily)	General function prediction only	fgeneshEH_pg.1__204	99.73	731	2	0	75	805	1455	2185	0	1433															tri59_human; tripartite motif-containing protein 59; ring finger protein 104; tumor suppressor tsbf-1	805	1	9.68253e-07	0.55	F:metal ion binding; C:integral to membrane; C:membrane; F:zinc ion binding; F:protein binding; C:intracellular
GJ01105	2.27912	3	2.84512	3	0	0	95901	95901			fgeneshEH_pg.4__131	89.23	585	60	1	1079	1660	603	1187	0	656																1660
GJ17562	2.28184	3	1.91825	3	0	0	0																														675
GJ06058	2.28525	3	1.51709	3	fcp_odosi; fucoxanthin-chlorophyll a-c binding chloroplastic; fcp flags: precursor	N/A	B2G, 353537, 443305	353537			fgenesh_newKGs_kg.22__7__2687615:1	99.26	944	5	1	18	961	1	942	0	1810	443305			estExtDG_fgenesh_newKGs_kg.C_2330001	99.04	938	7	1	20	957	6	941	0	1782	fcp_odosi; fucoxanthin-chlorophyll a-c binding chloroplastic; fcp flags: precursor	991	10	3.61386e-12	0.439	C:intracellular part	-		Light reactions
GJ10164	2.28732	2	1.89069	2	Ubiquitin/40S ribosomal protein S27a fusion	Translation, ribosomal structure and biogenesis	312916	312916	Ubiquitin/40S ribosomal protein S27a fusion	Translation, ribosomal structure and biogenesis	fgenesh_newKGs_pm.108__1	100	250	0	0	145	394	1	250	2e-139	496	358059	Ubiquitin and ubiquitin-like proteins	Posttranslational modification, protein turnover, chaperones	fgenesh_newKGs_kg.65__6__2696435:12	89.35	216	23	0	154	369	240	455	2e-064	246	ubiqp_strpu; polyubiquitin; ubiquitin flags: precursor	821	10	2.49826e-39	0.832	P:translation; F:transcription regulator activity; F:structural constituent of ribosome; C:cytosolic small ribosomal subunit; P:protein ubiquitination; F:protein binding; C:nucleus; P:positive regulation of transcription; P:ribosome biogenesis	-
GJ09594	2.28941	2	4.70489	3	0	0	0																														834
GJ14501	2.2969	2	1.87483	2	hypothetical protein [Monosiga brevicollis MX1]	N/A	B2G, 460568, 438024	460568			estExtDG_Genemark1.C_13830001	99.86	738	1	0	1	738	1	738	0	1457	438024			estExtDG_fgenesh_newKGs_kg.C_690017	99.86	738	1	0	1	738	1	738	0	1457	hypothetical protein [Monosiga brevicollis MX1]	738	10	8.00983e-58	0.594	F:hydrolase activity, hydrolyzing O-glycosyl compounds; F:carbohydrate binding; F:catalytic activity; P:carbohydrate catabolic process
GJ07555	2.29739	3	2.49559	3	0	0	440418	440418			estExtDG_fgenesh_newKGs_kg.C_1260014	100	340	0	0	553	892	157	496	0	674																892
GJ16871	2.29772	2	2.5052	2	Dystonin, GAS (Growth-arrest-specific protein), and related proteins	Cytoskeleton	458874	458874	Dystonin, GAS (Growth-arrest-specific protein), and related proteins	Cytoskeleton	estExtDG_Genemark1.C_3910024	100	400	0	0	290	689	718	1117	0	793																689
GJ10273	2.29987	2	1.84573	2	Dystonin, GAS (Growth-arrest-specific protein), and related proteins	Cytoskeleton	464180	464180	Dystonin, GAS (Growth-arrest-specific protein), and related proteins	Cytoskeleton	estExtDG_fgeneshEH_pg.C_400169	99.88	818	1	0	1	818	1	818	0	1614	450032	Myosin class II heavy chain	Cytoskeleton	estExtDG_Genemark1.C_210394	100	291	0	0	1	291	665	955	5e-164	577		818
GJ11156	2.30531	3	1.91235	3	UDP-galactose transporter related protein	Carbohydrate transport and metabolism	106524	106524	UDP-galactose transporter related protein	Carbohydrate transport and metabolism	fgeneshEH_pg.79__44	100	751	0	0	51	801	1	751	0	1489															ups2_arath; ureide permease 2; 2	801	6	1.26686e-23	0.46	P:transport	-		Carbon metabolism
GJ01257	2.30607	3	7.85892	3	y2023_mycbo; uncharacterized protein mb2023	N/A	B2G, 440152, 441481	440152			estExtDG_fgenesh_newKGs_kg.C_1190002	99.94	1599	1	0	1	1599	1	1599	0	3162	441481			estExtDG_fgenesh_newKGs_kg.C_1540039	99.69	1588	5	0	12	1599	14	1601	0	3108	y2023_mycbo; uncharacterized protein mb2023	1599	1	1.84188e-55	0.51	-
GJ16605	2.30653	3	1.63396	3	uncharacterized protein	N/A	B2G, 107291, 257339	107291			fgeneshEH_pg.89__67	99.61	512	2	0	33	544	1	512	0	999	257339			gm1.605800002	99.7	338	1	0	207	544	1	338	0	662	uncharacterized protein	695	10	1.93064e-08	0.665	F:molecular_function; P:biological_process
GJ09211	2.30823	3	2.51371	3	Microtubule-associated serine/threonine kinase and related proteins	Signal transduction mechanisms	453902	453902	Microtubule-associated serine/threonine kinase and related proteins	Signal transduction mechanisms	estExtDG_Genemark1.C_950121	99.72	357	1	0	79	435	130	486	0	700	453902	Microtubule-associated serine/threonine kinase and related proteins	Signal transduction mechanisms	estExtDG_Genemark1.C_950121	100	64	0	0	1	64	67	130	2e-028	127		843
GJ16580	2.31068	3	4.24441	3	Transcription initiation factor TFIID, subunit BDF1 and related bromodomain proteins	Transcription	462422	462422	Transcription initiation factor TFIID, subunit BDF1 and related bromodomain proteins	Transcription	estExtDG_fgeneshEH_pg.C_140057	100	207	0	0	2	208	1319	1525	6e-114	410	216984			gm1.7100230	85.65	223	32	0	292	514	741	963	4e-047	188		695
GJ03744	2.31093	3	1.79666	3	Uncharacterized conserved protein	Function unknown	434617	434617	Uncharacterized conserved protein	Function unknown	estExtDG_fgenesh_newKGs_kg.C_200048	97.76	357	2	3	294	648	334	686	1e-178	626															sdhf2_dicdi; succinate dehydrogenase assembly factor mitochondrial; sdh assembly factor 2; succinate dehydrogenase subunit mitochondrial flags: precursor	1201	10	3.53734e-11	0.615	P:embryonic development ending in birth or egg hatching; P:growth; P:hermaphrodite genitalia development; P:nematode larval development; P:mitochondrial electron transport, succinate to ubiquinone; C:mitochondrial matrix; P:protein-FAD linkage; P:morphoge	-
GJ05628	2.31322	3	3.40058	3	Delta 6-fatty acid desaturase/delta-8 sphingolipid desaturase	Lipid transport and metabolism	442508	442508	Delta 6-fatty acid desaturase/delta-8 sphingolipid desaturase	Lipid transport and metabolism	estExtDG_fgenesh_newKGs_kg.C_1850017	99.51	1025	3	2	1	1024	1	1024	0	1978															GM17205 [Drosophila sechellia]	1024	2	5.10828e-08	0.42	P:lipid metabolic process; P:oxidation reduction; F:oxidoreductase activity, acting on paired donors, with oxidation of a pair of donors resulting in the reduction of molecular oxygen to two molecules of water; F:heme binding; F:oxidoreductase activity; F			Carbon metabolism
GJ08151	2.31332	3	8.54613	3	0	0	0																														871
GJ06230	2.31379	3	1.65537	3	hypothetical protein VOLCADRAFT_86320 [Volvox carteri f. nagariensis]	N/A	B2G, 451573,	451573			estExtDG_Genemark1.C_460061	100	249	0	0	341	589	928	1176	8e-139	494															hypothetical protein VOLCADRAFT_86320 [Volvox carteri f. nagariensis]	978	1	6.63779e-07	0.46	-
GJ09435	2.32279	2	1.73165	2	fabh3_strco; 3-oxoacyl- synthase iii protein 3; beta-ketoacyl-acp synthase iii 3; kas iii 3	N/A	B2G, 428713,	428713			estExtDG_Genewise1Plus.C_1020050	99.88	837	1	0	1	837	1	837	0	1651															fabh3_strco; 3-oxoacyl- synthase iii protein 3; beta-ketoacyl-acp synthase iii 3; kas iii 3	837	10	3.65628e-17	0.518	F:transferase activity	-		Carbon metabolism
GJ12789	2.32389	2	1.58868	2	hcn4_rabit; potassium sodium hyperpolarization-activated cyclic nucleotide-gated channel 4; hyperpolarization-activated cation channel 4; hac-4	N/A	B2G																													hcn4_rabit; potassium sodium hyperpolarization-activated cyclic nucleotide-gated channel 4; hyperpolarization-activated cation channel 4; hac-4	769	10	2.76955e-20	0.493	P:cellular process; C:axon; C:cell projection part; F:protein binding; F:cation channel activity; P:regulation of system process; C:membrane; P:cation transport	-		Ion fluxes
GJ07833	2.32475	3	2.36133	3	0	0	364164	364164			fgenesh_newKGs_kg.161__40__EST_ALL.fasta.Contig6972	89.29	224	15	5	375	592	297	517	4e-57	222																881
GJ02585	2.3282	3	3.39509	3	Nuclear receptor coregulator SMRT/SMRTER, contains Myb-like domains	N/A	468927	454537			estExtDG_Genemark1.C_1140056	99.78	1338	3	0	1	1338	1	1338	0	2629	468927	Nuclear receptor coregulator SMRT/SMRTER, contains Myb-like domains	Transcription	estExtDG_fgeneshEH_pg.C_2320026	99.18	1340	9	1	1	1338	5057	6396	0	2563		1340
GJ07964	2.33028	3	2.07783	2	Uncharacterized conserved protein	Function unknown	447862	447862	Uncharacterized conserved protein	Function unknown	estExtDG_Genemark1.C_30858	100	68	0	0	637	704	659	726	7e-31	135																877
GJ00483	2.33094	2	2.82025	2	Betaine aldehyde dehydrogenase	Energy production and conversion	419709	419709	Betaine aldehyde dehydrogenase	Energy production and conversion	estExtDG_Genewise1.C_5660001	100	403	0	0	1535	1937	403	1	0	799	417782	Betaine aldehyde dehydrogenase	Energy production and conversion	estExtDG_Genewise1.C_1340030	100	403	0	0	1535	1937	403	1	0	799	al221_arath; aldehyde dehydrogenase 22a1; novel aldehyde dehydrogenase family 22 member a1 flags: precursor	2084	10	7.26885e-132	0.499	C:intracellular membrane-bounded organelle; F:oxidoreductase activity; C:cytoplasmic part; P:cellular metabolic process	-
GJ00191	2.3343	3	6.55984	3	3-oxoacyl-(acyl-carrier-protein) synthase (I and II)	Lipid transport and metabolism	435434	435434	3-oxoacyl-(acyl-carrier-protein) synthase (I and II)	Lipid transport and metabolism	estExtDG_fgenesh_newKGs_kg.C_270128	99.92	2581	0	1	1	2581	13	2591	0	5095															fabf_bacsu; 3-oxoacyl- synthase ii; beta-ketoacyl-acp synthase ii; kas ii	2623	10	1.1439e-11	0.414	F:transferase activity; P:fatty acid biosynthetic process; P:biosynthetic process; P:lipid biosynthetic process; F:beta-ketoacyl-acyl-carrier-protein synthase II activity; F:catalytic activity; F:transferase activity, transferring acyl groups other than a			Carbon metabolism
GJ05878	2.33894	3	1.68252	3	Uncharacterized enzymes related to aldose 1-epimerase	Carbohydrate transport and metabolism	434460	434460	Uncharacterized enzymes related to aldose 1-epimerase	Carbohydrate transport and metabolism	estExtDG_fgenesh_newKGs_kg.C_190021	98.87	974	4	3	33	1006	1	967	0	1828	446641	Uncharacterized enzymes related to aldose 1-epimerase	Carbohydrate transport and metabolism	estExtDG_fgenesh_newKGs_kg.C_9320005	99.79	932	1	1	33	964	1	931	0	1824	aapc_cenci; glucose-6-phosphate 1-epimerase; d-hexose-6-phosphate mutarotase; apospory-associated protein c	1006	3	2.36621e-35	0.436667	F:glucose-6-phosphate 1-epimerase activity; F:carbohydrate binding; P:carbohydrate metabolic process; F:catalytic activity; F:isomerase activity			Carbon metabolism
GJ00745	2.33933	2	2.36491	2	Multicopper oxidases	Secondary metabolites biosynthesis, transport and catabolism	466723	466723	Multicopper oxidases	Secondary metabolites biosynthesis, transport and catabolism	estExtDG_fgeneshEH_pg.C_1130014	99.79	1873	2	2	1	1872	1	1872	0	3665	454914	Multicopper oxidases	Secondary metabolites biosynthesis, transport and catabolism	estExtDG_Genemark1.C_1250147	96.35	739	21	1	2	740	1	733	0	1253	cueo_eco57; blue copper oxidase; copper efflux oxidase flags: precursor	1874	10	3.66858e-10	0.436	F:metal ion binding; P:oxidation reduction; C:periplasmic space; F:oxidoreductase activity; F:copper ion binding; C:cytoplasm; P:lignin catabolic process; F:laccase activity; C:extracellular region
GJ16548	2.33953	3	1.87659	3	0	0	0																														696
GJ12893	2.34028	3	2.32368	3	gons4_arath; gdp-mannose transporter gonst4; protein golgi nucleotide sugar transporter 4	N/A	B2G																													gons4_arath; gdp-mannose transporter gonst4; protein golgi nucleotide sugar transporter 4	767	2	3.46747e-23	0.505	C:cell part	-
GJ14803	2.34046	3	1.62022	3	N-acetylglucosaminyltransferase I	Carbohydrate transport and metabolism	460566	460566	N-acetylglucosaminyltransferase I	Carbohydrate transport and metabolism	estExtDG_Genemark1.C_13800003	100	256	0	0	477	732	572	827	4e-143	507	452664	N-acetylglucosaminyltransferase I	Carbohydrate transport and metabolism	estExtDG_Genemark1.C_660046	100	256	0	0	477	732	572	827	4e-143	507	mgat1_rat; alpha- -mannosyl-glycoprotein 2-beta-n-acetylglucosaminyltransferase; n-glycosyl-oligosaccharide-glycoprotein n-acetylglucosaminyltransferase i; gnt-i; c-t i	732	10	3.73897e-57	0.579	F:diacylglycerol O-acyltransferase activity; P:N-glycan processing; F:2-acylglycerol O-acyltransferase activity; F:protein N-acetylglucosaminyltransferase activity; C:membrane fraction; P:hyperosmotic response; F:alpha-1,3-mannosylglycoprotein 2-beta-N-ac	EC:2.3.1.20; EC:2.3.1.22; EC:2.4.1.94; EC:2.4.1.101		Carbon metabolism
GJ21427	2.3418	3	1.5407	2	proline hydroxylase	N/A	B2G, 64744, 64744	64744			e_gw1.25.99.1	99.74	385	1	0	102	486	252	636	0	755	64744			e_gw1.25.99.1	100	63	0	0	1	63	190	252	4e-028	125	proline hydroxylase	580	10	7.3506e-23	0.537	P:oxidation reduction; F:oxidoreductase activity, acting on paired donors, with incorporation or reduction of molecular oxygen; F:iron ion binding; F:L-ascorbic acid binding
GJ00944	2.34523	3	5.26493	3	Epidermal growth factor receptor kinase substrate	Signal transduction mechanisms	446157	446157	Epidermal growth factor receptor kinase substrate	Signal transduction mechanisms	estExtDG_fgenesh_newKGs_kg.C_6400002	99.83	1733	1	1	8	1740	26	1756	0	3406	437829	Epidermal growth factor receptor kinase substrate	Signal transduction mechanisms	estExtDG_fgenesh_newKGs_kg.C_650081	99.65	1733	6	0	8	1740	29	1761	0	3388	eps8_ponab; epidermal growth factor receptor kinase substrate 8	1740	3	6.35023e-08	0.53	P:adult locomotory behavior; P:actin cytoskeleton reorganization; C:N-methyl-D-aspartate selective glutamate receptor complex; P:behavioral response to ethanol; F:protein binding; C:synaptosome; C:postsynaptic density	-
GJ02279	2.35027	3	2.109	3	hypothetical protein AURANDRAFT_21010 [Aureococcus anophagefferens]	N/A	B2G, 440246, 438260	440246			estExtDG_fgenesh_newKGs_kg.C_1210004	99.93	1383	1	0	1	1383	1	1383	0	2734	438260			estExtDG_fgenesh_newKGs_kg.C_730031	99.57	1387	2	1	1	1383	1	1387	0	2700	hypothetical protein AURANDRAFT_21010 [Aureococcus anophagefferens]	1383	7	3.54757e-87	0.604286	-
GJ05145	2.35181	3	1.93893	3	dsba oxidoreductase	N/A	B2G, 119137, 202568	119137			fgeneshEH_pg.456__4	99.18	729	0	1	207	929	1	729	0	1400	202568			gm1.1700091	99.18	729	0	1	207	929	1	729	0	1400	dsba oxidoreductase	1066	10	4.97161e-98	0.631	F:catalytic activity	-
GJ10692	2.35241	3	3.79019	3	FOG: Zn-finger	General function prediction only	437243	437243	FOG: Zn-finger	General function prediction only	estExtDG_fgenesh_newKGs_kg.C_560040	99.88	810	1	0	1	810	1	810	0	1598	439038			estExtDG_fgenesh_newKGs_kg.C_910022	98.25	686	12	0	125	810	146	831	0	1265		810
GJ28475	2.36036	3	1.64373	3	FOG: PDZ domain	N/A	315400	214344			gm1.6100003	100	162	0	0	1	162	234	395	1e-87	321	315400	FOG: PDZ domain	Function unknown	fgenesh_newKGs_pm.264__11	99.38	162	1	0	1	162	234	395	2e-085	313	ctpa_synp2; carboxyl-terminal-processing protease flags: precursor	165	1	4.38021e-08	0.64	P:proteolysis; F:serine-type peptidase activity; F:hydrolase activity; F:peptidase activity; C:extracellular region; F:protein binding
GJ20256	2.36125	3	3.12364	3	0	0	241354	241354			gm1.33000015	93.41	91	5	1	389	478	965	1055	5e-28	125																611
GJ04222	2.3687	3	1.83002	3	0	0	448279	448279			estExtDG_Genemark1.C_50731	99.65	1150	4	0	1	1150	1	1150	0	2248																1150
GJ00454	2.37161	2	3.27011	2	0	0	444719	444719			estExtDG_fgenesh_newKGs_kg.C_3540009	90.68	665	62	0	516	1180	1595	931	0	827	464287			estExtDG_fgeneshEH_pg.C_430107	99.67	306	1	0	1807	2112	489	184	4e-170	599		2112
GJ11024	2.37211	3	5.37216	3	0	0	242647	242647			gm1.36500017	100	197	0	0	281	477	1	197	7e-108	391	242647			gm1.36500017	100	178	0	0	621	798	197	374	1e-096	353		803
GJ09249	2.3722	3	4.29805	3	Serine/threonine protein kinase	Signal transduction mechanisms	463290	463290	Serine/threonine protein kinase	Signal transduction mechanisms	estExtDG_fgeneshEH_pg.C_230144	86.2	297	38	1	336	629	323	619	2e-68	260															anr29_human; ankyrin repeat domain-containing protein 29	842	10	9.08677e-24	0.507	P:cellular process	-
GJ14338	2.37478	3	2.53739	3	FOG: Ankyrin repeat	N/A	435954	366874			fgenesh_newKGs_kg.235__2__EST_ALL.fasta.Contig7022	100	741	0	0	1	741	1	741	0	1469	435954	FOG: Ankyrin repeat	General function prediction only	estExtDG_fgenesh_newKGs_kg.C_360072	87.63	396	46	1	95	490	1	393	2e-108	392		741
GJ08685	2.37566	3	5.80988	3	0	0	437040	437040			estExtDG_fgenesh_newKGs_kg.C_520072	98.48	855	10	1	1	855	13	864	0	1592	460635			estExtDG_Genemark1.C_15850001	98.47	850	10	1	6	855	17	863	0	1582		855
GJ15353	2.38216	2	1.86643	2	0	0	357859	357859			fgenesh_newKGs_kg.62__96__2704138:1	100	121	0	0	119	239	215	95	1e-62	240	357859			fgenesh_newKGs_kg.62__96__2704138:1	100	120	0	0	120	239	218	99	5e-062	238		720
GJ04306	2.38573	3	2.62957	3	Calmodulin and related proteins (EF-Hand superfamily)	N/A	456620	458132			estExtDG_Genemark1.C_3040015	99.73	1107	3	0	1	1107	1	1107	0	2173	456620	Calmodulin and related proteins (EF-Hand superfamily)	Signal transduction mechanisms	estExtDG_Genemark1.C_1870081	99.71	1049	3	0	59	1107	1	1049	0	2058	calcineurin-like phosphoesterase	1143	10	1.41417e-142	0.688	F:hydrolase activity	-		Signaling
GJ12165	2.38582	3	1.65306	3	Predicted membrane proteins, contain hemolysin III domain	Signal transduction mechanisms	194309	194309	Predicted membrane proteins, contain hemolysin III domain	Signal transduction mechanisms	gm1.100609	100	532	0	0	122	653	1	532	0	1055																782
GJ04183	2.38797	3	1.91296	3	0	0	438961	438961			estExtDG_fgenesh_newKGs_kg.C_890041	100	1154	0	0	1	1154	4	1157	0	2288																1154
GJ15078	2.38988	3	1.86308	3	Fatty acid desaturase	Lipid transport and metabolism	444084	444084	Fatty acid desaturase	Lipid transport and metabolism	estExtDG_fgenesh_newKGs_kg.C_2900026	100	623	0	0	104	726	1	623	0	1235	447535	Fatty acid desaturase	Lipid transport and metabolism	estExtDG_Genemark1.C_10936	100	621	0	0	106	726	1	621	0	1231	acod2_rat; acyl- desaturase 2; delta -desaturase 2; delta-9 desaturase 2; fatty acid desaturase 2; stearoyl- desaturase 2	726	10	8.28709e-43	0.617	P:myelination; F:stearoyl-CoA 9-desaturase activity; P:fatty acid biosynthetic process; C:nuclear membrane; C:microsome; C:endoplasmic reticulum	EC:1.14.19.1		Carbon metabolism
GJ05552	2.39309	3	2.23864	3	0	0	446817	446817			estExtDG_fgenesh_newKGs_kg.C_10770002	99.79	970	2	0	29	998	2	971	0	1907																1032
GJ02979	2.39991	3	3.16387	3	0	0	0																														1290
GJ14451	2.40506	3	1.71702	3	Collagens (type IV and type XIII), and related proteins	Extracellular structures	113182	113182	Collagens (type IV and type XIII), and related proteins	Extracellular structures	fgeneshEH_pg.183__37	100	127	0	0	463	589	2067	2193	4e-66	252																738
GJ08643	2.41029	3	2.56348	3	nckxh_drome; probable sodium potassium calcium exchanger cg1090; na(+) k(+) ca(2+)-exchange protein cg1090	N/A	B2G																													nckxh_drome; probable sodium potassium calcium exchanger cg1090; na(+) k(+) ca(2+)-exchange protein cg1090	856	10	2.21529e-42	0.661	P:sodium ion transport; F:calcium, potassium:sodium antiporter activity; P:learning or memory; P:cellular calcium ion homeostasis; P:regulation of synaptic plasticity; P:calcium ion transport; F:protein dimerization activity; P:compound eye development; C	-		Ion fluxes
GJ11807	2.41053	3	1.62373	2	protein	N/A	B2G, 227468,	227468			gm1.13900100	100	462	0	0	241	702	282	743	0	916															protein	789	10	5.52731e-28	0.563	F:unfolded protein binding; F:ATP binding; P:protein folding; F:nucleotide binding; P:auxin biosynthetic process
GJ07827	2.41074	2	2.14011	2	Purple acid phosphatase	Carbohydrate transport and metabolism	462501	462501	Purple acid phosphatase	Carbohydrate transport and metabolism	estExtDG_fgeneshEH_pg.C_150008	99.54	862	2	2	21	881	1351	2211	0	1661	451170	Purple acid phosphatase	Carbohydrate transport and metabolism	estExtDG_Genemark1.C_370258	99.6	501	2	0	21	521	235	735	0	977	purple acid phosphatase	881	10	8.47149e-32	0.619	F:hydrolase activity; F:metal ion binding; F:acid phosphatase activity
GJ27590	2.41295	3	2.49502	3	0	0	112826	112826			fgeneshEH_pg.176__44	98.25	286	5	0	1	286	741	1026	2e-149	527	215871			gm1.6700065	97.55	286	4	1	1	286	354	636	1e-143	507		286
GJ13585	2.414	2	1.66399	2	0	0	356998	356998			fgenesh_newKGs_kg.53__69__2698756:2	100	754	0	0	1	754	754	1	0	1495																754
GJ13986	2.41568	3	1.61577	3	0	0	0																														747
GJ17978	2.4173	2	1.62338	2	ppil1_aspng; peptidyl-prolyl cis-trans isomerase-like 1; ppiase; rotamase	N/A	B2G, 460300, 459727	460300			estExtDG_Genemark1.C_9950002	96.91	97	3	0	1	97	639	735	4e-41	168	459727			estExtDG_Genemark1.C_6010005	96.91	97	3	0	1	97	639	735	4e-041	168	ppil1_aspng; peptidyl-prolyl cis-trans isomerase-like 1; ppiase; rotamase	666	10	5.53863e-10	0.486	C:intracellular part	-
GJ23675	2.4285	2	3.97235	2	0	0	0																														512
GJ04635	2.43079	2	1.80506	2	0	0	111371	111371			fgeneshEH_pg.150__45	99.8	999	2	0	70	1068	1	999	0	1965																1111
GJ01300	2.43146	2	1.68141	2	fad12_moris; delta fatty acid desaturase; delta-12 fatty acid desaturase	N/A	B2G, 432956, 424263	432956			estExtDG_fgenesh_newKGs_kg.C_80030	98.57	1536	6	5	1	1529	1	1527	0	2853	424263			estExtDG_fgenesh_newKGs_pm.C_2330012	100	1064	0	0	1	1064	1	1064	0	2109	fad12_moris; delta fatty acid desaturase; delta-12 fatty acid desaturase	1584	10	2.20065e-73	0.528	P:fatty acid biosynthetic process; F:oxidoreductase activity, acting on paired donors, with incorporation or reduction of molecular oxygen; C:endoplasmic reticulum	-		Carbon metabolism
GJ11123	2.43628	3	2.59202	3	conserved unknown protein [Ectocarpus siliculosus]	N/A	B2G, 446979, 435414	446979			estExtDG_fgenesh_newKGs_kg.C_12570001	100	219	0	0	220	438	197	415	5e-121	434	435414			estExtDG_fgenesh_newKGs_kg.C_270104	100	219	0	0	220	438	357	575	5e-121	434	conserved unknown protein [Ectocarpus siliculosus]	801	10	7.33628e-60	0.57	-
GJ06852	2.44332	3	2.00766	3	pde5_dicdi; cgmp-dependent 3 -cgmp phosphodiesterase a; cyclic gmp-binding protein a; phosphodiesterase 5; 5; phosphodiesterase d	N/A	B2G, 450883, 460803	450883			estExtDG_Genemark1.C_340183	99.44	900	5	0	33	932	87	986	0	1744	460803			estExtDG_Genemark1.C_39420001	99.68	626	2	0	33	658	92	717	0	1225	pde5_dicdi; cgmp-dependent 3 -cgmp phosphodiesterase a; cyclic gmp-binding protein a; phosphodiesterase 5; 5; phosphodiesterase d	932	2	2.59278e-52	0.615	-
GJ28399	2.45013	3	1.87866	3	0	0	251404	251404			gm1.109500004	100	178	0	0	1	178	1402	1579	3e-97	353	227339			gm1.13800105	100	178	0	0	1	178	1402	1579	3e-097	353		178
GJ09482	2.45068	2	2.26324	2	alpha- -mannosyltransferase	N/A	B2G																													alpha- -mannosyltransferase	836	4	6.55256e-10	0.4975	F:transferase activity; F:transferase activity, transferring glycosyl groups			Carbon metabolism
GJ15120	2.45854	3	2.62526	3	0	0	444253	444253			estExtDG_fgenesh_newKGs_kg.C_3040019	99.26	135	1	0	518	652	901	1035	1e-68	260	433645			estExtDG_fgenesh_newKGs_kg.C_120179	97.73	88	0	1	531	618	867	952	2e-036	153		725
GJ04378	2.46779	3	1.5351	3	fad12_morap; delta fatty acid desaturase; delta-12 fatty acid desaturase	N/A	B2G, 76102, 309902	76102			e_gw1.455.5.1	100	1093	0	0	2	1094	30	1122	0	2167	309902			fgenesh_newKGs_pm.21__69	99.91	1093	1	0	2	1094	30	1122	0	2159	fad12_morap; delta fatty acid desaturase; delta-12 fatty acid desaturase	1135	10	8.48043e-64	0.51	C:intracellular membrane-bounded organelle; C:cytoplasmic part; P:lipid biosynthetic process; F:oxidoreductase activity, acting on paired donors, with incorporation or reduction of molecular oxygen; C:membrane	-		Carbon metabolism
GJ05686	2.47352	2	2.2524	2	0	0	364164	364164			fgenesh_newKGs_kg.161__40__EST_ALL.fasta.Contig6972	95.31	64	3	0	837	900	299	362	3e-21	103																1020
GJ03226	2.47665	3	4.34775	3	Growth factor receptor-bound proteins (GRB7, GRB10, GRB14)	Signal transduction mechanisms	439698	439698	Growth factor receptor-bound proteins (GRB7, GRB10, GRB14)	Signal transduction mechanisms	estExtDG_fgenesh_newKGs_kg.C_1050080	93.93	280	17	0	799	1078	679	958	1e-116	420																1259							Signaling
GJ01003	2.47845	3	4.70023	3	SWI-SNF chromatin-remodeling complex protein	Chromatin structure and dynamics	420798	420798	SWI-SNF chromatin-remodeling complex protein	Chromatin structure and dynamics	estExtDG_fgenesh_newKGs_pm.C_110087	99.88	1689	2	0	1	1689	1	1689	0	3332	446440	SWI-SNF chromatin-remodeling complex protein	Chromatin structure and dynamics	estExtDG_fgenesh_newKGs_kg.C_8050001	99.82	1690	3	0	1	1690	1	1690	0	3326		1707
GJ19826	2.4835	3	1.7488	3	0	0	470473	470473			estExtDG_fgeneshEH_pg.C_4570010	99.29	281	2	0	38	318	1	281	2e-153	541	470473			estExtDG_fgeneshEH_pg.C_4570010	95.63	160	2	1	325	479	276	435	3e-069	262		621
GJ07749	2.48362	3	2.92415	3	hypothetical protein AURANDRAFT_62829 [Aureococcus anophagefferens]	N/A	B2G, 441312, 435727	441312			estExtDG_fgenesh_newKGs_kg.C_1490078	96.51	86	3	0	1	86	542	627	2e-34	147	435727			estExtDG_fgenesh_newKGs_kg.C_320128	96.51	86	3	0	1	86	542	627	2e-034	147	hypothetical protein AURANDRAFT_62829 [Aureococcus anophagefferens]	884	1	7.42638e-08	0.53	-
GJ17343	2.48402	3	2.13319	3	calcineurin-like phosphoesterase	N/A	B2G																													calcineurin-like phosphoesterase	680	10	6.33939e-104	0.658	F:hydrolase activity			Signaling
GJ01853	2.48423	3	2.53382	3	conserved hypothetical protein [Phytophthora infestans T30-4]	N/A	B2G																													conserved hypothetical protein [Phytophthora infestans T30-4]	1455	1	2.95945e-07	0.47	-
GJ00759	2.4864	3	3.41057	3	0	0	461139	461139			estExtDG_fgeneshEH_pg.C_30073	99.89	1864	1	1	1	1864	5	1867	0	3671																1864
GJ00140	2.49764	3	2.52592	3	anr29_danre; ankyrin repeat domain-containing protein 29	N/A	B2G, 467898,	467898			estExtDG_fgeneshEH_pg.C_1620055	99.95	2195	1	0	617	2811	74	2268	0	4343															anr29_danre; ankyrin repeat domain-containing protein 29	2811	10	3.65973e-25	0.572	F:molecular_function; P:biological_process; C:cellular_component; C:cytoplasm; C:nucleus; F:RNA binding; P:interspecies interaction between organisms
GJ27825	2.49965	2	2.02212	2	arob_psefs; 3-dehydroquinate synthase	N/A	B2G																													arob_psefs; 3-dehydroquinate synthase	261	10	1.7153e-55	0.96	C:cytoplasm; P:chorismate biosynthetic process; F:3-dehydroquinate synthase activity; P:tryptophan biosynthetic process; P:tyrosine biosynthetic process; P:L-phenylalanine biosynthetic process	EC:4.2.3.4		Carbon metabolism
GJ07408	2.50276	2	2.47173	2	Acetyltransferase (GNAT) domain-containing protein	General function prediction only	436794	436794	Acetyltransferase (GNAT) domain-containing protein	General function prediction only	estExtDG_fgenesh_newKGs_kg.C_480058	99.77	852	2	0	48	899	46	897	0	1673															n-alpha-acetyltransferase 40-like	899	10	3.22337e-12	0.584	P:metabolic process; F:N-acetyltransferase activity; F:transferase activity
GJ05101	2.50389	3	2.35673	3	0	0	450688	450688			estExtDG_Genemark1.C_310011	100	641	0	0	1	641	1	641	0	1271	450688			estExtDG_Genemark1.C_310011	99.74	390	1	0	680	1069	645	1034	0	765		1069
GJ04067	2.50843	3	6.91628	3	0	0	437644	437644			estExtDG_fgenesh_newKGs_kg.C_620085	99.66	1166	4	0	1	1166	1	1166	0	2280	437155			estExtDG_fgenesh_newKGs_kg.C_550009	98.64	1179	3	2	1	1166	1	1179	0	2216		1166
GJ00158	2.51326	3	1.96473	3	dois_strry; 2-deoxy-scyllo-inosose synthase; doi synthase; dois	N/A	B2G, 357714,	357714			fgenesh_newKGs_kg.61__26__EST_ALL.fasta.Contig9759	98.05	359	1	1	1513	1871	1	353	0	658															dois_strry; 2-deoxy-scyllo-inosose synthase; doi synthase; dois	2745	2	2.94027e-08	0.42	F:metal ion binding; P:biosynthetic process; F:carbon-oxygen lyase activity, acting on phosphates; F:lyase activity; P:aromatic amino acid family biosynthetic process; P:antibiotic biosynthetic process; F:3-dehydroquinate synthase activity			Carbon metabolism
GJ04400	2.5153	3	2.18399	3	PHD finger protein	General function prediction only	449121	449121	PHD finger protein	General function prediction only	estExtDG_Genemark1.C_130293	100	875	0	0	259	1133	1894	2768	0	1735																1133
GJ08831	2.5261	3	2.99517	3	m3k1_mouse; mitogen-activated protein kinase kinase kinase 1; mapk erk kinase kinase 1; mek kinase 1; mekk 1	N/A	B2G, 225325, 219792	225325			gm1.12400018	100	605	0	0	6	610	66	670	0	1199	219792			gm1.8800026	100	541	0	0	70	610	748	1288	0	1072	m3k1_mouse; mitogen-activated protein kinase kinase kinase 1; mapk erk kinase kinase 1; mek kinase 1; mekk 1	851	10	9.91385e-20	0.48	P:cellular biosynthetic process; P:organelle organization; P:positive regulation of MAP kinase activity; P:cellular component assembly; P:regulation of macromolecule metabolic process; F:MAP kinase kinase kinase activity; P:JNK cascade; P:response to orga	EC:2.7.11.25		Signaling
GJ10429	2.52678	3	1.81191	3	0	0	243483	243483			gm1.38900026	100	570	0	0	121	690	1	570	0	1130	217743			gm1.7500106	100	570	0	0	121	690	1	570	0	1130		815
GJ07607	2.52712	3	1.68575	3	AFH1-interacting protein FIP2, contains BTB/POZ domain and pentapeptide repeats	General function prediction only	358342	358342	AFH1-interacting protein FIP2, contains BTB/POZ domain and pentapeptide repeats	General function prediction only	fgenesh_newKGs_kg.68__27__2685558:1	99.33	747	5	0	144	890	1	747	0	1441	354261	AFH1-interacting protein FIP2, contains BTB/POZ domain and pentapeptide repeats	General function prediction only	fgenesh_newKGs_kg.26__87__2685558:1	93.48	721	47	0	148	868	204	924	0	1057	pentapeptide repeat protein	890	10	7.97635e-11	0.558	-
GJ09151	2.54285	3	3.1966	3	hcya_octdo; hemocyanin a- units ode to odg	N/A	B2G, 435727, 441312	435727			estExtDG_fgenesh_newKGs_kg.C_320128	100	53	0	0	792	844	872	820	6e-22	105	441312			estExtDG_fgenesh_newKGs_kg.C_1490078	100	53	0	0	792	844	872	820	6e-022	105	hcya_octdo; hemocyanin a- units ode to odg	844	7	4.09229e-12	0.475714	F:metal ion binding; F:oxygen transporter activity; F:oxidoreductase activity; P:oxygen transport; P:metabolic process; P:transport; P:oxidation reduction; F:monophenol monooxygenase activity; P:melanin biosynthetic process; F:monooxygenase activity; C:ex
GJ19256	2.5447	3	2.13022	3	0	0	423339	423339			estExtDG_fgenesh_newKGs_pm.C_1340020	94.65	187	5	2	350	535	319	501	3e-75	281	439809			estExtDG_fgenesh_newKGs_kg.C_1080060	94.65	187	5	2	350	535	327	509	3e-075	281		636
GJ10695	2.54829	3	1.79815	3	uncharacterized protein loc100275525	N/A	B2G																													uncharacterized protein loc100275525	810	10	4.09518e-18	0.487	-
GJ10122	2.54905	2	2.65661	2	0	0	458354	458354			estExtDG_Genemark1.C_3240016	99.76	823	1	1	1	822	1	823	0	1608	460488			estExtDG_Genemark1.C_12200003	95.87	630	25	1	192	820	2779	2150	0	1035		822
GJ06179	2.5524	2	2.04265	2	0	0	0																														983
GJ19067	2.55507	3	2.32859	3	0	0	0																														640
GJ04381	2.56182	2	2.19771	2	0	0	0																														1135
GJ04275	2.56415	3	6.58258	3	Growth factor receptor-bound proteins (GRB7, GRB10, GRB14)	N/A	439698	444478			estExtDG_fgenesh_newKGs_kg.C_3280004	99.74	1146	3	0	1	1146	23	1168	0	2248	439698	Growth factor receptor-bound proteins (GRB7, GRB10, GRB14)	Signal transduction mechanisms	estExtDG_fgenesh_newKGs_kg.C_1050080	97.9	1141	14	3	1	1131	22	1162	0	2062		1146
GJ03540	2.56823	2	2.40289	2	Nerve growth factor receptor TRKA and related tyrosine kinases	N/A	313149	313515			fgenesh_newKGs_pm.135__4	97.83	461	1	1	57	508	1	461	0	842	313149	Nerve growth factor receptor TRKA and related tyrosine kinases	Signal transduction mechanisms	fgenesh_newKGs_pm.119__12	97.83	461	1	1	57	508	1	461	0	842	plmn_caphi; plasminogen	1219	10	9.57688e-19	0.57	P:hepatocyte growth factor receptor signaling pathway; P:myoblast proliferation; P:regulation of cell proliferation; F:growth factor activity; F:serine-type endopeptidase activity; P:regulation of branching involved in salivary gland morphogenesis by mese	EC:3.4.21.0
GJ18816	2.56918	3	2.12981	3	svep1_human; von willebrand factor type egf and pentraxin domain-containing protein 1; ccp module-containing protein 22; polydom; selectin-like osteoblast-derived protein; sel-ob; serologically defined br	N/A	B2G, 440250, 437772	440250			estExtDG_fgenesh_newKGs_kg.C_1210008	98.62	145	2	0	502	646	39	183	3e-72	272	437772			estExtDG_fgenesh_newKGs_kg.C_650002	97.93	145	3	0	502	646	276	420	8e-070	264	svep1_human; von willebrand factor type egf and pentraxin domain-containing protein 1; ccp module-containing protein 22; polydom; selectin-like osteoblast-derived protein; sel-ob; serologically defined br	646	10	6.21163e-11	0.373	P:multicellular organismal development; C:cell part; C:extracellular region; P:anatomical structure development; P:cellular process; P:biological regulation; F:binding	-
GJ00249	2.57429	3	2.83629	3	ATPase component of ABC transporters with duplicated ATPase domains/Translation elongation factor EF-3b	Translation, ribosomal structure and biogenesis	437166	437166	ATPase component of ABC transporters with duplicated ATPase domains/Translation elongation factor EF-3b	Translation, ribosomal structure and biogenesis	estExtDG_fgenesh_newKGs_kg.C_550024	99.96	2468	1	0	1	2468	1	2468	0	4885															ef3_schpo; elongation factor 3; ef-3	2468	10	2.66696e-146	0.557	C:cytosol; C:macromolecular complex; F:nucleic acid binding; P:regulation of translation; C:intracellular non-membrane-bounded organelle; P:translational elongation; F:ATP binding; F:ATPase activity; P:poly(A)+ mRNA export from nucleus	EC:3.6.1.3
GJ16026	2.58407	3	1.53631	2	ycf36_porye; uncharacterized protein ycf36	N/A	B2G, 460471, 450004	460471			estExtDG_Genemark1.C_11950003	100	707	0	0	1	707	172	878	0	1402	450004			estExtDG_Genemark1.C_210262	100	707	0	0	1	707	172	878	0	1402	ycf36_porye; uncharacterized protein ycf36	707	3	2.42729e-08	0.46	C:plastid; C:chloroplast; C:cyanelle
GJ09738	2.58571	3	2.29051	3	Dehydrogenase kinase	N/A	461826	417802			estExtDG_Genewise1.C_1350046	100	830	0	0	1	830	1	830	0	1645	461826	Dehydrogenase kinase	Signal transduction mechanisms	estExtDG_fgeneshEH_pg.C_80024	99.64	830	0	1	1	830	1	827	0	1618	bckd_bovin; mitochondrial; branched-chain alpha-ketoacid dehydrogenase kinase; bckd-kinase; bckdhkin flags: precursor	830	4	2.45198e-12	0.45	F:binding; F:protein kinase activity; C:mitochondrion; P:cellular metabolic process	-		Carbon metabolism
GJ05880	2.58676	3	2.37728	3	gpx41_rat; phospholipid hydroperoxide glutathione mitochondrial; phgpx; glutathione peroxidase 4; gpx-4; gshpx-4 flags: precursor	N/A	B2G, 308569, 437439	308569			fgenesh_newKGs_pm.4__116	98.95	573	3	1	126	695	1	573	0	1084	437439			estExtDG_fgenesh_newKGs_kg.C_590057	99.02	508	2	1	58	562	8	515	0	963	gpx41_rat; phospholipid hydroperoxide glutathione mitochondrial; phgpx; glutathione peroxidase 4; gpx-4; gshpx-4 flags: precursor	1005	10	6.7461e-36	0.656	P:phospholipid metabolic process; C:mitochondrion; F:glutathione peroxidase activity; P:oxidation reduction; P:response to stress; P:glutathione metabolic process; P:peroxidase reaction; P:response to oxidative stress	EC:1.11.1.9
GJ16814	2.59294	3	2.8953	3	protein	N/A	B2G, 223712,	223712			gm1.11100085	100	326	0	0	365	690	1	326	0	646															protein	690	6	1.79015e-22	0.503333	P:proteolysis; F:ATP-dependent peptidase activity
GJ24381	2.59384	3	1.62279	3	Ammonia permease	Inorganic ion transport and metabolism	61319	61319	Ammonia permease	Inorganic ion transport and metabolism	e_gw1.3.159.1	99.79	486	1	0	1	486	103	588	0	955	444314	Ammonia permease	Inorganic ion transport and metabolism	estExtDG_fgenesh_newKGs_kg.C_3100010	87.89	479	58	0	8	486	265	743	6e-138	490	amt12_arath; ammonium transporter 1 member 2; 1 2	486	10	8.11475e-46	0.609	F:high affinity secondary active ammonium transmembrane transporter activity; P:response to nematode; C:plasma membrane; P:methylammonium transport; P:ammonium transport; P:protein polymerization; C:nucleus	-		Ion fluxes
GJ02278	2.59507	2	2.06509	2	0	0	436198	436198			estExtDG_fgenesh_newKGs_kg.C_390131	99.93	1363	1	0	21	1383	16	1378	0	2694	451230			estExtDG_Genemark1.C_390158	99.24	1177	9	0	1	1177	1	1177	0	2262		1383
GJ11284	2.59587	3	2.77415	3	0	0	454477	454477			estExtDG_Genemark1.C_1110129	98.68	759	10	0	41	799	1	759	0	1425	471355			estExtDG_fgeneshEH_pg.C_10220003	99.71	692	2	0	14	705	1	692	0	1356		799
GJ00579	2.60131	3	1.86876	3	K+-dependent Ca2+/Na+ exchanger NCKX1 and related proteins	Signal transduction mechanisms	447939	447939	K+-dependent Ca2+/Na+ exchanger NCKX1 and related proteins	Signal transduction mechanisms	estExtDG_Genemark1.C_40312	99.57	930	4	0	879	1808	1152	2081	0	1812															nckx1_rat; sodium potassium calcium exchanger 1; na(+) k(+) ca(2+)-exchange protein 1; retinal rod na-ca+k exchanger	1999	10	8.89953e-31	0.676	P:response to light intensity; F:calcium, potassium:sodium antiporter activity; P:learning or memory; P:cellular calcium ion homeostasis; C:membrane fraction; P:regulation of synaptic plasticity; C:outer membrane; P:visual perception; P:calcium ion transp	-		Ion fluxes
GJ18895	2.61046	2	5.12967	2	0	0	0																														644
GJ01461	2.61478	3	4.31626	3	hypothetical protein [Emiliania huxleyi]	N/A	B2G, 350739, 362754	350739			fgenesh_newKGs_kg.8__15__EST_ALL.fasta.Contig11467	99.87	1540	2	0	1	1540	9	1548	0	3037	362754			fgenesh_newKGs_kg.135__67__EST_ALL.fasta.Contig11467	99.55	1542	5	1	1	1540	3	1544	0	2995	hypothetical protein [Emiliania huxleyi]	1540	10	4.90351e-149	0.549	F:methyltransferase activity; F:transferase activity
GJ09146	2.616	3	1.84205	3	Transporter, ABC superfamily (Breast cancer resistance protein)	Secondary metabolites biosynthesis, transport and catabolism	428787	428787	Transporter, ABC superfamily (Breast cancer resistance protein)	Secondary metabolites biosynthesis, transport and catabolism	estExtDG_Genewise1Plus.C_1050058	99.39	820	4	1	22	840	11	830	0	1578	77033			e_gw1.684.8.1	100	423	0	0	319	741	1	423	0	839	ab22g_arath; abc transporter g family member 22; abc transporter; 22; white-brown complex homolog protein 23; 23	844	10	1.02554e-33	0.641	P:cholesterol efflux; C:external side of plasma membrane; F:drug transmembrane transporter activity; F:ATPase activity, coupled to transmembrane movement of substances; P:response to iron ion; P:cutin transport; P:drug export; F:cholesterol transporter ac	-
GJ26467	2.61822	3	1.56393	3	Collagens (type IV and type XIII), and related proteins	Extracellular structures	437946	437946	Collagens (type IV and type XIII), and related proteins	Extracellular structures	estExtDG_fgenesh_newKGs_kg.C_680009	98.51	202	3	0	172	373	813	1014	4e-104	377	459594	Collagens (type IV and type XIII), and related proteins	Extracellular structures	estExtDG_Genemark1.C_5490005	98.74	159	2	0	1	159	656	814	8e-081	299		373
GJ11467	2.62298	2	2.731	2	0	0	0																														795
GJ05162	2.63034	3	2.16138	3	callose synthase 1 catalytic subunit	N/A	B2G, 466725,	466725			estExtDG_fgeneshEH_pg.C_1130021	99.72	1064	3	0	1	1064	1	1064	0	2085															callose synthase 1 catalytic subunit	1064	10	5.99792e-26	0.487	P:carbohydrate metabolic process; F:cation binding; F:catalytic activity; F:1,3-beta-glucan synthase activity; P:1,3-beta-glucan biosynthetic process; C:membrane; C:1,3-beta-glucan synthase complex; F:hydrolase activity; F:hydrolase activity, hydrolyzing			Carbon metabolism
GJ07654	2.63565	3	4.42261	3	d-amino acid dehydrogenase small subunit	N/A	B2G, 453035,	453035			estExtDG_Genemark1.C_730096	99.88	854	1	0	2	855	8	861	0	1685															d-amino acid dehydrogenase small subunit	888	10	1.52572e-120	0.727	P:metabolic process; F:oxidoreductase activity	-
GJ07705	2.63654	2	2.39554	2	0	0	0																														886
GJ10158	2.6433	2	2.18113	2	glycine d-amino acid oxidases-like	N/A	B2G, 471269, 448701	471269			estExtDG_fgeneshEH_pg.C_9190003	99.88	821	1	0	1	821	1	821	0	1622	448701			estExtDG_Genemark1.C_100069	99.76	821	2	0	1	821	1	821	0	1614	glycine d-amino acid oxidases-like	821	10	1.4007e-49	0.621	C:chloroplast	-
GJ02733	2.65282	3	5.19083	3	0	0	440709	440709			estExtDG_fgenesh_newKGs_kg.C_1340078	100	263	0	0	935	1197	815	1077	5e-147	521	440001			estExtDG_fgenesh_newKGs_kg.C_1150028	99.62	263	1	0	935	1197	816	1078	1e-144	513		1323
GJ05649	2.65382	3	2.4744	3	Translational repressor Pumilio/PUF3 and related RNA-binding proteins (Puf superfamily)	N/A	468860	469750			estExtDG_fgeneshEH_pg.C_3190006	99.8	1023	2	0	1	1023	2500	3522	0	2012	468860	Translational repressor Pumilio/PUF3 and related RNA-binding proteins (Puf superfamily)	Translation, ribosomal structure and biogenesis	estExtDG_fgeneshEH_pg.C_2250030	99.61	1025	2	1	1	1023	1507	2531	0	1994	pum1_arath; pumilio homolog 1; apum-1; 1	1023	10	1.5498e-13	0.454	C:cytoplasm; F:binding; P:cellular process	-
GJ14631	2.65627	2	2.37984	2	entp5_bovin; ectonucleoside triphosphate diphosphohydrolase 5; ntpdase 5; guanosine-diphosphatase entpd5; gdpase entpd5; uridine-diphosphatase entpd5; udpase entpd5 flags: precursor	N/A	B2G, 208241,	208241			gm1.3500022	94.46	379	18	1	103	481	1	376	3e-165	581															entp5_bovin; ectonucleoside triphosphate diphosphohydrolase 5; ntpdase 5; guanosine-diphosphatase entpd5; gdpase entpd5; uridine-diphosphatase entpd5; udpase entpd5 flags: precursor	735	10	8.33905e-10	0.402	F:pyrophosphatase activity; C:membrane; C:intracellular membrane-bounded organelle; P:cellular metabolic process; P:primary metabolic process; C:intracellular organelle part; C:cytoplasmic part	-
GJ03037	2.65716	3	5.16267	3	0	0	440001	440001			estExtDG_fgenesh_newKGs_kg.C_1150028	99.92	1275	0	1	1	1274	3	1277	0	2512	440709			estExtDG_fgenesh_newKGs_kg.C_1340078	99.76	1275	1	2	1	1274	3	1276	0	2488		1282
GJ00957	2.66516	3	2.83219	3	0	0	438432	438432			estExtDG_fgenesh_newKGs_kg.C_760011	99.88	1721	2	0	1	1721	1	1721	0	3396	435259			estExtDG_fgenesh_newKGs_kg.C_260039	99.48	1721	9	0	1	1721	1	1721	0	3340		1733
GJ01395	2.6734	3	2.77335	3	Putative zinc transporter	Inorganic ion transport and metabolism	442334	442334	Putative zinc transporter	Inorganic ion transport and metabolism	estExtDG_fgenesh_newKGs_kg.C_1800027	99.94	1560	1	0	1	1560	1	1560	0	3085	445527			estExtDG_fgenesh_newKGs_kg.C_4640006	99.87	1560	2	0	1	1560	1	1560	0	3077	s39ac_bovin; zinc transporter zip12; solute carrier family 39 member 12; zrt- and irt-like protein 12; zip-12	1560	10	1.03767e-10	0.457	P:cellular process; C:intracellular membrane-bounded organelle; P:ion transport; C:membrane part; C:cytoplasmic part; C:plasma membrane	-		Ion fluxes
GJ05415	2.67403	2	3.48973	3	0	0	0																														1044
GJ17960	2.6773	3	2.09833	3	0	0	211514	211514			gm1.4800119	100	397	0	0	1	397	124	520	0	787																666
GJ10247	2.68101	3	1.94969	3	Alcohol dehydrogenase, class IV	N/A	357847	437150			estExtDG_fgenesh_newKGs_kg.C_550004	100	199	0	0	621	819	549	747	4e-109	394	357847	Alcohol dehydrogenase, class IV	Energy production and conversion	fgenesh_newKGs_kg.62__84__2688779:5	99.01	202	2	0	618	819	537	738	4e-106	385	medh_bacmt; nad-dependent methanol dehydrogenase; medh	819	10	9.19287e-36	0.486	F:alcohol dehydrogenase (NAD) activity; P:metabolic process	EC:1.1.1.1
GJ15447	2.69631	3	1.94961	3	Transporter, ABC superfamily (Breast cancer resistance protein)	Secondary metabolites biosynthesis, transport and catabolism	428787	428787	Transporter, ABC superfamily (Breast cancer resistance protein)	Secondary metabolites biosynthesis, transport and catabolism	estExtDG_Genewise1Plus.C_1050058	99.72	718	2	0	1	718	1	718	0	1407	77033			e_gw1.684.8.1	99.51	411	2	0	308	718	1	411	0	799	abcg2_mouse; atp-binding cassette sub-family g member 2; breast cancer resistance protein 1 homolog; cd_antigen=cd338	718	10	1.7964e-29	0.645	F:drug transmembrane transporter activity; F:ATPase activity, coupled to transmembrane movement of substances; P:vacuolar transport; P:response to iron ion; P:drug export; P:embryonic process involved in female pregnancy; P:response to glucocorticoid stim	-
GJ04870	2.6964	3	2.31081	3	Phosphatidylinositol 4-kinase, involved in intracellular trafficking and secretion	Signal transduction mechanisms	445878	445878	Phosphatidylinositol 4-kinase, involved in intracellular trafficking and secretion	Signal transduction mechanisms	estExtDG_fgenesh_newKGs_kg.C_5450006	99.72	1090	3	0	1	1090	1613	2702	0	2137	440861	Phosphatidylinositol 4-kinase, involved in intracellular trafficking and secretion	Signal transduction mechanisms	estExtDG_fgenesh_newKGs_kg.C_1370047	99.66	878	3	0	1	878	132	1009	0	1717	pi4kb_xentr; phosphatidylinositol 4-kinase beta; pi4k-beta; pi4kbeta; ns 4-kinase beta	1090	10	4.73602e-49	0.578	P:root hair cell tip growth; C:cytosol; P:phosphoinositide metabolic process; F:1-phosphatidylinositol 4-kinase activity; P:signaling; P:pollen tube growth; F:protein binding; C:membrane; C:nucleus	EC:2.7.1.67		Signaling
GJ07258	2.70902	3	4.62196	3	Dystonin, GAS (Growth-arrest-specific protein), and related proteins	Cytoskeleton	435952	435952	Dystonin, GAS (Growth-arrest-specific protein), and related proteins	Cytoskeleton	estExtDG_fgenesh_newKGs_kg.C_360070	90	90	9	0	561	650	822	911	2e-22	107																907
GJ20869	2.71057	2	2.30613	2	Serine carboxypeptidases	Posttranslational modification, protein turnover, chaperones	450123	450123	Serine carboxypeptidases	Posttranslational modification, protein turnover, chaperones	estExtDG_Genemark1.C_220373	96.06	507	16	1	16	522	503	1	0	844	458879			estExtDG_Genemark1.C_3920024	97.69	390	9	0	204	593	794	405	0	702		595
GJ00289	2.71203	3	4.76261	3	low quality protein:	N/A	B2G, 434800,	434800			estExtDG_fgenesh_newKGs_kg.C_210121	99.49	2358	7	2	1	2358	11	2363	0	4569															low quality protein:	2358	3	1.90818e-08	0.41	-
GJ07173	2.71595	3	2.38237	3	hco3- transporter	N/A	B2G																													hco3- transporter	912	10	1.7555e-45	0.654	F:anion transmembrane transporter activity; P:anion transport	-		Ion fluxes
GJ24982	2.71597	3	6.19746	3	sphk1_human; sphingosine kinase 1; sk 1; spk 1	N/A	B2G																													sphk1_human; sphingosine kinase 1; sk 1; spk 1	459	10	6.99871e-15	0.556	P:alcohol metabolic process; P:G-protein coupled receptor protein signaling pathway; P:positive regulation of fibroblast proliferation; P:sphingoid metabolic process; P:sphingolipid biosynthetic process; P:response to interleukin-1; P:response to amine st	EC:2.7.1.91		Signaling
GJ07205	2.71777	3	2.15393	3	0	0	441549	441549			estExtDG_fgenesh_newKGs_kg.C_1560044	97.93	821	11	2	73	892	1	816	0	1485	437772			estExtDG_fgenesh_newKGs_kg.C_650002	98.62	798	9	2	73	869	1	797	0	1479		910
GJ03241	2.73397	3	1.97662	3	Delta 6-fatty acid desaturase/delta-8 sphingolipid desaturase	Lipid transport and metabolism	433467	433467	Delta 6-fatty acid desaturase/delta-8 sphingolipid desaturase	Lipid transport and metabolism	estExtDG_fgenesh_newKGs_kg.C_110155	99.87	757	1	0	1	757	14	770	0	1493															fads1_mouse; fatty acid desaturase 1; delta fatty acid desaturase; d5d; delta desaturase; delta-5 desaturase	1256	10	1.8884e-28	0.426	P:response to organic substance; C:cell part; P:fatty acid biosynthetic process; F:oxidoreductase activity, acting on paired donors, with oxidation of a pair of donors resulting in the reduction of molecular oxygen to two molecules of water	EC:1.14.19.0		Carbon metabolism
GJ08985	2.73956	2	2.13178	2	0	0	435432	435432			estExtDG_fgenesh_newKGs_kg.C_270125	99.41	852	1	2	1	848	1	852	0	1637																848
GJ00279	2.74146	3	4.11883	3	predicted protein [Thalassiosira pseudonana CCMP1335]	N/A	B2G, 439512,	439512			estExtDG_fgenesh_newKGs_kg.C_1020059	99.83	2309	3	1	1	2308	1	2309	0	4538															predicted protein [Thalassiosira pseudonana CCMP1335]	2376	1	5.00253e-10	0.46	-
GJ00921	2.74752	3	11.0729	3	0	0	451910	451910			estExtDG_Genemark1.C_520125	99.48	1745	8	1	1	1745	65	1808	0	3380																1753
GJ27375	2.75674	3	17.0984	3	0	0	0																														305
GJ04754	2.75864	3	3.66453	3	0	0	422121	422121			estExtDG_fgenesh_newKGs_pm.C_570033	99.27	1098	8	0	1	1098	59	1156	0	2113	439038			estExtDG_fgenesh_newKGs_kg.C_910022	97.97	641	13	0	1	641	69	709	0	1168		1101
GJ00783	2.75944	3	2.929	3	ab7g_arath; abc transporter g family member 7; abc transporter; 7; white-brown complex homolog protein 7; 7	N/A	B2G, 470304, 470304	470304			estExtDG_fgeneshEH_pg.C_4130005	98.86	1400	16	0	438	1837	2638	4037	0	2648	470304			estExtDG_fgeneshEH_pg.C_4130005	96.67	450	15	0	438	887	1258	1707	0	773	ab7g_arath; abc transporter g family member 7; abc transporter; 7; white-brown complex homolog protein 7; 7	1837	10	4.33318e-53	0.497	P:steroid metabolic process; F:nucleotide binding; C:intracellular membrane-bounded organelle; P:response to organic substance; P:cellular metabolic process; F:protein dimerization activity; F:lipid transporter activity; C:membrane part; P:cholesterol tra	EC:3.6.1.3
GJ18263	2.76086	2	2.31176	2	0	0	221128	221128			gm1.9500025	98.73	395	5	0	43	437	110	504	0	743																659
GJ05700	2.7675	3	3.93554	3	0	0	439512	439512			estExtDG_fgenesh_newKGs_kg.C_1020059	97.58	414	6	2	606	1019	1896	2305	0	729																1019
GJ09860	2.77531	3	2.06744	3	kctd6_danre; btb poz domain-containing protein kctd6	N/A	B2G																													kctd6_danre; btb poz domain-containing protein kctd6	827	10	1.32397e-20	0.628	F:voltage-gated potassium channel activity; C:membrane; P:potassium ion transport; C:voltage-gated potassium channel complex; F:protein binding; F:ion channel activity; F:molecular_function; P:biological_process; C:cellular_component
GJ09093	2.77783	3	2.07649	3	uncharacterized protein loc100783769	N/A	B2G, 451403,	451403			estExtDG_Genemark1.C_410141	99.88	839	1	0	1	839	1	839	0	1655															uncharacterized protein loc100783769	845	10	2.81898e-51	0.552	-
GJ08619	2.79823	2	4.01622	2	0	0	0																														857
GJ04969	2.80392	3	2.54711	3	0	0	460300	460300			estExtDG_Genemark1.C_9950002	100	136	0	0	933	1068	280	145	2e-71	270	459727			estExtDG_Genemark1.C_6010005	100	136	0	0	933	1068	280	145	2e-071	270		1082
GJ05489	2.80507	3	2.66513	3	protein	N/A	B2G, 366244,	366244			fgenesh_newKGs_kg.211__9__2696672:1	99.9	1027	0	1	9	1034	1	1027	0	2020															protein	1037	3	4.29326e-114	0.686667	-
GJ14428	2.80858	3	7.34158	3	cipkm_orysj; cbl-interacting protein kinase 22; 22	Signal transduction mechanisms	446779	446779	Serine/threonine protein kinase	Signal transduction mechanisms	estExtDG_fgenesh_newKGs_kg.C_10560001	99.86	739	1	0	1	739	1	739	0	1459	437521	Checkpoint kinase and related serine/threonine protein kinases	Cell cycle control, cell division, chromosome partitioning	estExtDG_fgenesh_newKGs_kg.C_600112	98.31	650	11	0	90	739	50	699	0	1203	cipkm_orysj; cbl-interacting protein kinase 22; 22	739	10	6.30871e-24	0.506	P:protein amino acid phosphorylation; P:interphase; C:chromosomal part; F:protein kinase activity; P:DNA metabolic process; P:cellular response to organic substance; C:nuclear part; P:DNA damage checkpoint; F:binding; P:developmental process; P:cellular b	-		Signaling
GJ03248	2.81252	2	5.12999	3	0	0	437040	437040			estExtDG_fgenesh_newKGs_kg.C_520072	97.85	1257	21	2	1	1254	1	1254	0	2270	460635			estExtDG_Genemark1.C_15850001	99.78	905	1	1	1	905	1	904	0	1770		1256
GJ06570	2.82139	2	3.55607	2	0	0	439604	439604			estExtDG_fgenesh_newKGs_kg.C_1040006	99.69	953	3	0	1	953	1	953	0	1865																953
GJ18834	2.82308	2	1.80395	2	0	0	0																														645
GJ00217	2.85172	3	4.62892	3	0	0	460037	460037			estExtDG_Genemark1.C_7790005	98.59	778	10	1	2	779	17	793	0	1447																2557
GJ10658	2.85305	3	9.43591	3	0	0	459963	459963			estExtDG_Genemark1.C_7300003	99.88	810	1	0	1	810	1110	1919	0	1598	455688			estExtDG_Genemark1.C_1530075	99.88	810	1	0	1	810	1112	1921	0	1598		810
GJ05508	2.86819	3	3.09933	3	arrd2_human; arrestin domain-containing protein 2	N/A	B2G, 114661,	114661			fgeneshEH_pg.227__4	100	399	0	0	23	421	1	399	0	791															arrd2_human; arrestin domain-containing protein 2	1036	1	1.40242e-07	0.4	-
GJ24690	2.872	3	1.9665	3	0	0	0																														472
GJ01824	2.87793	3	1.88496	3	Threonine/serine dehydratases	Amino acid transport and metabolism	417175	417175	Threonine/serine dehydratases	Amino acid transport and metabolism	estExtDG_Genewise1.C_940016	99.93	1462	1	0	1	1462	1	1462	0	2890	429609	Threonine/serine dehydratases	Amino acid transport and metabolism	estExtDG_Genewise1Plus.C_1690002	99.59	1455	4	2	1	1453	39	1493	0	2821	thd1_bacsu; threonine dehydratase biosynthetic; threonine deaminase	1462	10	2.5729e-24	0.528	P:metabolic process	-
GJ22606	2.88208	3	1.92169	3	yif1a_human; protein yif1a; 54tmp; yip1-interacting factor homolog a	N/A	B2G, 247738, 235769	247738			gm1.60200008	99.73	370	1	0	1	370	26	395	0	726	235769			gm1.22500016	99.46	370	2	0	1	370	26	395	0	718	yif1a_human; protein yif1a; 54tmp; yip1-interacting factor homolog a	546	10	6.66223e-21	0.67	C:ER-Golgi intermediate compartment; C:Golgi apparatus; P:transport; C:membrane	-
GJ11961	2.88655	3	2.75071	3	0	0	0																														785
GJ28622	2.88978	3	2.69528	3	0	0	0																														114
GJ05284	2.89409	3	6.08159	3	Actin regulatory protein (Wiskott-Aldrich syndrome protein)	N/A	451583	451930			estExtDG_Genemark1.C_520200	100	830	0	0	207	1036	1046	1875	0	1645	451583	Actin regulatory protein (Wiskott-Aldrich syndrome protein)	Signal transduction mechanisms	estExtDG_Genemark1.C_460091	86.67	225	30	0	210	434	952	1176	7e-053	208		1054
GJ17184	2.90162	3	2.23388	3	0	0	0																														683
GJ12887	2.91763	3	7.27186	3	0	0	437644	437644			estExtDG_fgenesh_newKGs_kg.C_620085	98.37	245	0	1	523	767	154	394	2e-126	452	437155			estExtDG_fgenesh_newKGs_kg.C_550009	98.37	245	0	1	523	767	154	394	2e-126	452		767
GJ11233	2.92226	3	2.82781	3	0	0	0																														799
GJ26264	2.93338	3	7.512	3	0	0	221115	221115			gm1.9500012	99.47	188	1	0	195	382	932	745	2e-100	365	221115			gm1.9500012	98.28	58	1	0	7	64	988	931	7e-023	107		386
GJ06211	2.93363	3	3.07437	3	0	0	0																														980
GJ11449	2.95496	3	2.87531	3	0	0	438977	438977			estExtDG_fgenesh_newKGs_kg.C_890073	100	205	0	0	591	795	625	829	1e-112	406	440879			estExtDG_fgenesh_newKGs_kg.C_1370070	100	205	0	0	591	795	627	831	1e-112	406		795
GJ00230	2.95796	2	1.67749	2	protein	N/A	B2G, 436031,	436031			estExtDG_fgenesh_newKGs_kg.C_360176	99.67	1222	2	2	1296	2516	1155	2375	0	2375															protein	2527	10	0	0.628	-
GJ27456	2.95869	3	5.52283	3	0	0	434800	434800			estExtDG_fgenesh_newKGs_kg.C_210121	96.32	299	11	0	1	299	1462	1164	6e-143	505	423403			estExtDG_fgenesh_newKGs_pm.C_1370032	86.24	218	30	0	70	287	1373	1156	3e-049	194		299
GJ01343	2.96287	3	1.5861	3	na+ h+ exchange protein	N/A	B2G, 421357,	421357			estExtDG_fgenesh_newKGs_pm.C_240041	100	1571	0	0	1	1571	1	1571	0	3114															na+ h+ exchange protein	1571	10	4.93313e-92	0.562	-			Ion fluxes
GJ03405	2.96522	3	7.28882	3	0	0	432631	432631			estExtDG_fgenesh_newKGs_kg.C_50223	100	1235	0	0	1	1235	1	1235	0	2448																1235
GJ00881	2.97507	3	1.80955	3	Oxidosqualene-lanosterol cyclase and related proteins	Lipid transport and metabolism	462848	462848	Oxidosqualene-lanosterol cyclase and related proteins	Lipid transport and metabolism	estExtDG_fgeneshEH_pg.C_180151	99.81	1564	2	1	1	1564	1	1563	0	3069	462848	Oxidosqualene-lanosterol cyclase and related proteins	Lipid transport and metabolism	estExtDG_fgeneshEH_pg.C_180151	98.44	64	1	0	1708	1771	1570	1633	2e-026	121	cas1_cucpe; cycloartenol synthase	1771	10	8.71564e-162	0.631	F:isomerase activity	-		Carbon metabolism
GJ04842	2.97614	2	2.2792	2	Predicted membrane protein	Function unknown	95991	95991	Predicted membrane protein	Function unknown	fgeneshEH_pg.4__221	99.44	896	5	0	1	896	583	1478	0	1737	117850			fgeneshEH_pg.364__9	99.26	540	4	0	1	540	580	1119	0	1039		1093
GJ04039	2.98137	3	5.05182	3	dna helicase homolog	N/A	B2G, 202872,	202872			gm1.1700395	97.35	528	14	0	516	1043	183	710	0	938															dna helicase homolog	1168	10	2.58216e-45	0.544	F:helicase activity
GJ21141	2.99001	3	1.84703	3	0	0	471310	471310			estExtDG_fgeneshEH_pg.C_9620001	92.71	96	5	2	303	398	3895	3988	3e-26	119																588
GJ23733	2.99207	3	2.98114	3	0	0	0																														510
GJ11640	2.99493	3	2.29501	3	hypothetical protein SNE_A22360 [Simkania negevensis Z]	N/A	B2G																													hypothetical protein SNE_A22360 [Simkania negevensis Z]	791	1	1.9802e-07	0.5	-
GJ07923	3.00201	3	8.97902	3	Epidermal growth factor receptor kinase substrate	Signal transduction mechanisms	437829	437829	Epidermal growth factor receptor kinase substrate	Signal transduction mechanisms	estExtDG_fgenesh_newKGs_kg.C_650081	99.89	878	1	0	1	878	5	882	0	1733	446157	Epidermal growth factor receptor kinase substrate	Signal transduction mechanisms	estExtDG_fgenesh_newKGs_kg.C_6400002	99.2	878	7	0	1	878	2	879	0	1685	achain structural basis of pxxdy motif recognition in sh3 binding	878	7	1.43156e-07	0.662857	F:molecular_function; C:cytoplasm; P:biological_process; C:cellular_component			Signaling
GJ18145	3.02154	3	1.52676	2	atxa_leido; probable proton P-type atpase 1a; 1a	N/A	B2G, 70025, 255761	70025			e_gw1.111.2.1	99.32	296	2	0	242	537	2507	2802	3e-162	571	255761			gm1.385800002	98.45	129	2	0	232	360	1	129	1e-062	240	atxa_leido; probable proton atpase 1a; 1a	662	2	6.1775e-11	0.5	F:hydrolase activity	-		Ion fluxes
GJ11477	3.02182	3	1.84409	3	0	0	373522	373522			fgenesh_newKGs_kg.1704__4__2697031:2	99.5	795	4	0	1	795	795	1	0	1544																795
GJ11763	3.02319	3	1.78416	3	0	0	240655	240655			gm1.31300026	98.17	438	2	1	1	438	889	1320	0	807	202482			gm1.1700005	98.17	438	2	1	1	438	934	1365	0	807		789
GJ16872	3.02551	3	2.62241	3	0	0	435607	435607			estExtDG_fgenesh_newKGs_kg.C_310065	99.85	688	1	0	1	688	1	688	0	1356																689
GJ08138	3.02607	3	1.58787	3	syp_cyth3; prolyl-trna synthetase; proline--trna ligase;	N/A	B2G																													syp_cyth3; prolyl-trna synthetase; proline--trna ligase;	871	10	4.59105e-50	0.789	C:cytoplasm; F:proline-tRNA ligase activity; P:prolyl-tRNA aminoacylation; F:ATP binding; P:arginine metabolic process; P:proline metabolic process	EC:6.1.1.15
GJ03717	3.02728	3	1.94739	3	Predicted component of NuA3 histone acetyltransferase complex	Chromatin structure and dynamics	57500	57500	Predicted component of NuA3 histone acetyltransferase complex	Chromatin structure and dynamics	gw1.1.273.1	98.44	450	7	0	394	843	1	450	0	837	64744			e_gw1.25.99.1	97.92	385	8	0	585	969	252	636	0	700	proline hydroxylase	1200	10	7.42805e-36	0.468	-
GJ21404	3.02961	3	2.42163	3	0	0	0																														581
GJ08494	3.03269	3	1.70303	3	hypothetical protein RPB_1531 [Rhodopseudomonas palustris HaA2]	N/A	B2G, 249894, 238708	249894			gm1.83900003	99.87	768	1	0	93	860	1	768	0	1515	238708			gm1.27500016	99.78	454	1	0	407	860	6	459	0	892	hypothetical protein RPB_1531 [Rhodopseudomonas palustris HaA2]	860	1	8.68869e-08	0.43	-
GJ24661	3.03563	3	2.80577	3	dsba oxidoreductase	N/A	B2G, 119137, 202568	119137			fgeneshEH_pg.456__4	100	78	0	0	132	209	1	78	4e-37	155	202568			gm1.1700091	100	78	0	0	132	209	1	78	4e-037	155	dsba oxidoreductase	473	7	9.78019e-23	0.651429	F:oxidoreductase activity; P:metabolic process	-
GJ01798	3.04232	3	2.38514	3	membrane protein	N/A	B2G, 432205, 445912	432205			estExtDG_fgenesh_newKGs_kg.C_30289	94.9	431	10	3	1046	1466	604	1032	0	674	445912			estExtDG_fgenesh_newKGs_kg.C_5500010	96.69	393	5	3	1046	1433	604	993	0	662	membrane protein	1468	8	7.3856e-52	0.60375	-
GJ08223	3.04512	3	1.87426	3	Elongation factor-type GTP-binding protein	Translation, ribosomal structure and biogenesis	421834	421834	Elongation factor-type GTP-binding protein	Translation, ribosomal structure and biogenesis	estExtDG_fgenesh_newKGs_pm.C_450022	100	868	0	0	1	868	1	868	0	1721															guf1_arath; translation factor guf1 mitochondrial; elongation factor 4 homolog; ef-4; gtpase guf1 homolog; ribosomal back-translocase flags: precursor	868	10	2.86689e-88	0.75	F:translation elongation factor activity; C:mitochondrion; F:GTPase activity; F:GTP binding; C:ribosome; P:regulation of translational elongation	-
GJ19334	3.04692	3	1.61176	3	0	0	0																														634
GJ02780	3.04842	2	8.15792	3	transcriptional factor b3	N/A	B2G, 437906,	437906			estExtDG_fgenesh_newKGs_kg.C_670035	90.7	129	11	1	27	154	1027	899	4e-36	153															transcriptional factor b3	1318	7	3.61287e-17	0.472857	-
GJ10023	3.06389	2	3.37305	3	0	0	447388	447388			estExtDG_Genemark1.C_10192	99.87	797	1	0	1	797	25	821	0	1574																824
GJ07378	3.07524	3	2.85606	3	Peptide methionine sulfoxide reductase	Posttranslational modification, protein turnover, chaperones	56342	56342	Peptide methionine sulfoxide reductase	Posttranslational modification, protein turnover, chaperones	gw1.31.102.1	99.21	380	1	2	190	569	1	378	0	714															peptide methionine sulfoxide reductase	902	10	1.88266e-23	0.612	P:metabolic process; F:oxidoreductase activity	-
GJ11663	3.08108	3	4.63604	3	0	0	221115	221115			gm1.9500012	98.28	58	1	0	194	251	708	651	1e-22	107																791
GJ09535	3.10708	3	9.88965	3	Uncharacterized conserved protein	Function unknown	433877	433877	Uncharacterized conserved protein	Function unknown	estExtDG_fgenesh_newKGs_kg.C_140184	99.88	835	1	0	1	835	5	839	0	1647	446071	Uncharacterized conserved protein	Function unknown	estExtDG_fgenesh_newKGs_kg.C_6060004	98.56	836	11	1	1	835	17	852	0	1554	npal2_human; nipa-like protein 2	835	6	2.54536e-17	0.563333	P:ion transport	-
GJ18843	3.11424	3	4.49708	3	0	0	221115	221115			gm1.9500012	98.28	58	1	0	12	69	708	651	1e-22	107																645
GJ12195	3.11796	3	2.34344	3	0	0	0																														781
GJ00624	3.13781	2	3.77203	2	Ca2+/calmodulin-dependent protein kinase, EF-Hand protein superfamily	N/A	356539	364285			fgenesh_newKGs_kg.164__19__2692554:2	100	1964	0	0	1	1964	1	1964	0	3893	356539	Ca2+/calmodulin-dependent protein kinase, EF-Hand protein superfamily	Signal transduction mechanisms	fgenesh_newKGs_kg.50__15__2692554:2	98.55	1931	18	2	27	1948	1	1930	0	3606	kcc2a_ponab; calcium calmodulin-dependent protein kinase type ii subunit alpha; kinase ii subunit alpha; -ii subunit alpha	1964	10	2.1542e-21	0.438	F:kinase activity; C:membrane; P:regulation of biological quality; P:cellular metabolic process; C:intracellular part; P:regulation of cellular process; F:binding	-		Signaling
GJ09953	3.14039	3	1.5862	3	Junctional membrane complex protein Junctophilin and related MORN repeat proteins	General function prediction only	119448	119448	Junctional membrane complex protein Junctophilin and related MORN repeat proteins	General function prediction only	fgeneshEH_pg.486__6	84.8	513	75	1	19	531	1018	1527	4e-109	394															rsph1_mouse; radial spoke head 1 homolog; male meiotic metaphase chromosome-associated acidic protein; meichroacidin; testis-specific gene a2 protein	825	10	3.4392e-32	0.562	P:root hair cell tip growth; F:actin monomer binding; C:intracellular membrane-bounded organelle; F:actin filament binding; F:1-phosphatidylinositol-4-phosphate 5-kinase activity; C:cytoplasmic part; C:apical plasma membrane	EC:2.7.1.68
GJ01687	3.15114	2	2.17667	2	Cysteine dioxygenase CDO1	N/A	433165	440449			estExtDG_fgenesh_newKGs_kg.C_1270027	99.67	1495	2	1	1	1492	1	1495	0	2920	433165	Cysteine dioxygenase CDO1	Amino acid transport and metabolism	estExtDG_fgenesh_newKGs_kg.C_90087	99.08	1415	6	3	1	1409	1	1414	0	2686	cysteine dioxygenase	1492	10	4.86431e-11	0.441	P:oxidation reduction; P:L-cysteine metabolic process; F:oxidoreductase activity, acting on single donors with incorporation of molecular oxygen, incorporation of two atoms of oxygen; F:iron ion binding; F:cysteine dioxygenase activity
GJ07635	3.18351	3	2.98261	3	Junctional membrane complex protein Junctophilin and related MORN repeat proteins	N/A	119448	471736			estExtDG_fgeneshEH_pg.C_38600001	100	646	0	0	196	841	1	646	0	1281	119448	Junctional membrane complex protein Junctophilin and related MORN repeat proteins	General function prediction only	fgeneshEH_pg.486__6	93.24	577	36	1	1	577	952	1525	0	831	at1g10900-like protein	889	10	1.00165e-15	0.609	-
GJ23747	3.19384	3	1.73201	3	Intracellular Cl- channel CLIC, contains GST domain	Inorganic ion transport and metabolism	455804	455804	Intracellular Cl- channel CLIC, contains GST domain	Inorganic ion transport and metabolism	estExtDG_Genemark1.C_1570117	99.8	510	1	0	1	510	1	510	0	1005	456235	Intracellular Cl- channel CLIC, contains GST domain	Inorganic ion transport and metabolism	estExtDG_Genemark1.C_1730024	99.33	297	2	0	126	422	55	351	5e-163	573	dhar2_arath; glutathione s-transferase dhar2; chloride intracellular channel homolog 2; clic homolog 2; glutathione-dependent dehydroascorbate reductase 2; 2; ; gsh-dependent dehydroascorbate reductase 2	510	3	1.64614e-10	0.633333	F:copper ion binding; P:response to jasmonic acid stimulus; P:response to ozone; C:peroxisome; C:mitochondrion; P:response to symbiotic fungus; C:chloroplast envelope; F:glutathione dehydrogenase (ascorbate) activity; F:protein binding; C:chloroplast stro	EC:1.8.5.1		Ion fluxes
GJ21328	3.19436	3	2.50779	3	Ca2+/calmodulin-dependent protein kinase, EF-Hand protein superfamily	Signal transduction mechanisms	110078	110078	Ca2+/calmodulin-dependent protein kinase, EF-Hand protein superfamily	Signal transduction mechanisms	fgeneshEH_pg.130__5	100	238	0	0	1	238	270	507	2e-132	472	234454			gm1.20400078	99.16	238	2	0	1	238	645	882	1e-127	456		583							Signaling
GJ16045	3.19542	3	1.71428	3	fcp_isoga; fucoxanthin-chlorophyll a-c binding chloroplastic; fcp flags: precursor	N/A	B2G, 45605, 45591	45605			gw1.99.21.1	100	117	0	0	577	693	403	519	3e-60	232	45591			gw1.117.12.1	100	117	0	0	577	693	403	519	3e-060	232	fcp_isoga; fucoxanthin-chlorophyll a-c binding chloroplastic; fcp flags: precursor	706	10	1.16559e-67	0.487	C:photosystem; P:response to light stimulus; C:chloroplast thylakoid; P:cellular metabolic process	-		Light reactions
GJ13966	3.19985	3	8.29687	3	etha_mycs2; fad-containing monooxygenase; baeyer-villiger monooxygenase; bvmo	N/A	B2G																													etha_mycs2; fad-containing monooxygenase; baeyer-villiger monooxygenase; bvmo	747	10	1.31013e-67	0.518	F:oxidoreductase activity, acting on paired donors, with incorporation or reduction of molecular oxygen, NADH or NADPH as one donor, and incorporation of one atom of oxygen; P:metabolic process	EC:1.14.13.0
GJ16368	3.20132	3	3.06325	3	0	0	0																														700
GJ04913	3.20361	3	2.35708	3	Kynurenine 3-monooxygenase and related flavoprotein monooxygenases	Energy production and conversion	463185	463185	Kynurenine 3-monooxygenase and related flavoprotein monooxygenases	Energy production and conversion	estExtDG_fgeneshEH_pg.C_220064	99.53	860	4	0	1	860	4	863	0	1673	219379			gm1.8600014	100	310	0	0	211	520	43	352	3e-175	615	zep_arath; zeaxanthin chloroplastic; ; protein aba deficient 1; 1; protein impaired in baba-induced sterility 3; protein low expression of osmotic stress-responsive genes 6; protein non-photochemical	1087	10	5.61811e-61	0.505	P:response to water deprivation; P:response to red light; P:xanthophyll biosynthetic process; C:chloroplast envelope; F:zeaxanthin epoxidase activity; P:response to heat; P:response to osmotic stress	EC:1.14.13.90		Light reactions
GJ10972	3.21726	2	4.48712	3	Predicted serine protease	N/A	458072	249786			gm1.82400003	98.56	418	0	1	6	423	1	412	0	783	458072	Predicted serine protease	Posttranslational modification, protein turnover, chaperones	estExtDG_Genemark1.C_2970015	100	141	0	0	593	733	2905	2765	2e-074	280	hypothetical protein DAPPUDRAFT_64692 [Daphnia pulex]	804	2	1.00637e-07	0.42	-
GJ04098	3.21792	3	8.88969	3	Growth factor receptor-bound proteins (GRB7, GRB10, GRB14)	Signal transduction mechanisms	439698	439698	Growth factor receptor-bound proteins (GRB7, GRB10, GRB14)	Signal transduction mechanisms	estExtDG_fgenesh_newKGs_kg.C_1050080	99.83	1161	2	0	1	1161	17	1177	0	2286	444478			estExtDG_fgenesh_newKGs_kg.C_3280004	97.99	1146	13	3	1	1146	18	1153	0	2079		1163
GJ10634	3.2229	3	2.02129	3	lovhk_ocha4; blue-light-activated histidine kinase	N/A	B2G, 445849, 434603	445849			estExtDG_fgenesh_newKGs_kg.C_5340003	100	811	0	0	1	811	1	811	0	1608	434603			estExtDG_fgenesh_newKGs_kg.C_200034	100	804	0	0	8	811	7	810	0	1594	lovhk_ocha4; blue-light-activated histidine kinase	811	10	5.0148e-11	0.511	F:binding; P:primary metabolic process; F:signal transducer activity; P:cellular macromolecule metabolic process; F:transferase activity; P:signal transduction	-		Light reactions
GJ04168	3.22353	3	1.64585	3	0	0	435934	435934			estExtDG_fgenesh_newKGs_kg.C_360045	100	1119	0	0	1	1119	927	2045	0	2218																1155
GJ14786	3.22699	3	3.91378	3	0	0	194008	194008			gm1.100308	100	66	0	0	548	613	119	184	9e-30	131																732
GJ15717	3.23579	3	3.5197	3	0	0	437040	437040			estExtDG_fgenesh_newKGs_kg.C_520072	98.31	531	9	0	183	713	1594	2124	0	981																713
GJ06687	3.25568	3	1.96669	3	Thioredoxin/protein disulfide isomerase	N/A	443239	458471			estExtDG_Genemark1.C_3380034	100	312	0	0	1	312	10	321	2e-176	618	443239	Thioredoxin/protein disulfide isomerase	Posttranslational modification, protein turnover, chaperones	estExtDG_fgenesh_newKGs_kg.C_2290012	100	167	0	0	687	853	411	577	6e-090	331	sep2_emihu; protein disulfide-isomerase-like protein ep2 flags: precursor	944	1	1.79617e-28	1	C:endoplasmic reticulum lumen; P:cell redox homeostasis; F:protein disulfide isomerase activity	EC:5.3.4.1
GJ10027	3.27861	3	2.10147	3	y1632_aquae; uncharacterized family protein aq_1632	N/A	B2G, 469785, 465488	469785			estExtDG_fgeneshEH_pg.C_3230007	99.88	812	1	0	1	812	4	815	0	1602	465488			estExtDG_fgeneshEH_pg.C_720022	99.75	812	1	1	1	812	4	814	0	1586	y1632_aquae; uncharacterized family protein aq_1632	823	2	1.28316e-11	0.46	F:metal ion binding; F:4 iron, 4 sulfur cluster binding; F:iron-sulfur cluster binding; F:catalytic activity
GJ07462	3.28008	3	6.80321	3	0	0	445124	445124			estExtDG_fgenesh_newKGs_kg.C_3960017	98.58	703	0	1	204	896	717	15	0	1324	445124			estExtDG_fgenesh_newKGs_kg.C_3960017	100	99	0	0	4	102	816	718	2e-049	196		896
GJ03834	3.28601	2	3.32207	2	fcp_odosi; fucoxanthin-chlorophyll a-c binding chloroplastic; fcp flags: precursor	N/A	B2G, 65742, 254989	65742			e_gw1.39.16.1	92.54	134	7	1	353	483	91	224	4e-45	182	254989			gm1.294600001	100	75	0	0	335	409	217	291	6e-035	149	fcp_odosi; fucoxanthin-chlorophyll a-c binding chloroplastic; fcp flags: precursor	1189	10	2.9923e-17	0.436	C:intracellular part	-		Light reactions
GJ20357	3.2931	3	1.54514	2	periplasmic protein	N/A	B2G																													periplasmic protein	608	1	2.51029e-07	0.48	-
GJ25744	3.29484	3	1.59281	3	0	0	203370	203370			gm1.1800429	98.5	333	2	1	24	353	1	333	3e-176	617	196678			gm1.400800	99.51	204	1	0	24	227	1	204	5e-110	396		419
GJ08416	3.29868	3	2.03369	3	cog3781: membrane protein	N/A	B2G, 459436,	459436			estExtDG_Genemark1.C_5060010	100	363	0	0	1	363	151	513	0	720															cog3781: membrane protein	863	2	1.69279e-08	0.435	-
GJ05332	3.311	3	6.90869	3	0	0	445124	445124			estExtDG_fgenesh_newKGs_kg.C_3960017	100	99	0	0	60	158	816	718	3e-49	196	437987			estExtDG_fgenesh_newKGs_kg.C_680059	100	71	0	0	259	329	274	204	1e-032	141		1050
GJ20078	3.31802	2	1.57279	2	copia_drome; copia protein; gag-int-pol protein; copia vlp protein; copia protease	N/A	B2G, 233606,	233606			gm1.19300042	100	72	0	0	525	596	65	136	2e-33	143															copia_drome; copia protein; gag-int-pol protein; copia vlp protein; copia protease	615	1	9.59963e-07	0.51	-
GJ13592	3.32351	2	2.77916	2	chloroplast light harvesting protein isoform 12	N/A	B2G, 216564, 254989	216564			gm1.7000051	99.34	151	1	0	388	538	1	151	4e-78	291	254989			gm1.294600001	100	136	0	0	32	167	404	539	2e-071	270	chloroplast light harvesting protein isoform 12	754	10	7.25304e-41	0.541	C:chloroplast; C:membrane; P:photosynthesis; P:photosynthesis, light harvesting			Light reactions
GJ13365	3.33004	3	2.44363	3	serine threonine kinase-like protein	N/A	B2G, 205951, 363478	205951			gm1.2500221	98.53	612	4	3	148	759	14	620	0	1122	363478			fgenesh_newKGs_kg.149__15__jgi	98.18	603	7	2	38	640	1	599	0	1096	serine threonine kinase-like protein	759	1	1.21652e-08	0.56	F:kinase activity
GJ01653	3.34412	3	3.17228	3	Translational repressor Pumilio/PUF3 and related RNA-binding proteins (Puf superfamily)	Translation, ribosomal structure and biogenesis	468860	468860	Translational repressor Pumilio/PUF3 and related RNA-binding proteins (Puf superfamily)	Translation, ribosomal structure and biogenesis	estExtDG_fgeneshEH_pg.C_2250030	99.33	1500	7	1	1	1500	1	1497	0	2890	469750			estExtDG_fgeneshEH_pg.C_3190006	100	1402	0	0	99	1500	1089	2490	0	2779		1500
GJ04589	3.35305	3	2.16643	3	pds_capan; 15-cis-phytoene chloroplastic chromoplastic; phytoene dehydrogenase flags: precursor	N/A	B2G																													pds_capan; 15-cis-phytoene chloroplastic chromoplastic; phytoene dehydrogenase flags: precursor	1115	10	2.25674e-124	0.69	C:chloroplast envelope; P:carotene biosynthetic process; F:oxidoreductase activity, acting on paired donors, with incorporation or reduction of molecular oxygen; C:membrane; F:phytoene dehydrogenase activity	-		Light reactions
GJ08383	3.36288	3	1.70213	3	Predicted unusual protein kinase	General function prediction only	427260	427260	Predicted unusual protein kinase	General function prediction only	estExtDG_Genewise1Plus.C_350032	99.77	864	2	0	1	864	1	864	0	1697															y1181_arath; uncharacterized aarf domain-containing protein kinase chloroplastic flags: precursor	864	10	7.19543e-39	0.554	C:plastoglobule	-
GJ01937	3.39103	3	2.02207	3	hesx1_rabit; homeobox expressed in es cells 1; homeobox protein anf	N/A	B2G																													hesx1_rabit; homeobox expressed in es cells 1; homeobox protein anf	1439	1	3.52674e-07	0.67	F:transcription regulator activity; F:DNA binding; P:organ development; P:regulation of transcription	-
GJ08788	3.40723	2	2.15143	2	Rho guanine nucleotide exchange factor VAV3	Signal transduction mechanisms	438955	438955	Rho guanine nucleotide exchange factor VAV3	Signal transduction mechanisms	estExtDG_fgenesh_newKGs_kg.C_890028	99.64	842	3	0	1	842	1	842	0	1645																852
GJ16792	3.42086	3	1.97139	2	anr50_human; ankyrin repeat domain-containing protein 50	N/A	B2G, 217413,	217413			gm1.7300213	100	94	0	0	595	688	1	94	2e-46	186															anr50_human; ankyrin repeat domain-containing protein 50	691	10	8.57304e-18	0.496	C:plasma membrane part	-
GJ22815	3.44138	3	2.28853	2	Predicted patched transmembrane receptor	Signal transduction mechanisms	455791	455791	Predicted patched transmembrane receptor	Signal transduction mechanisms	estExtDG_Genemark1.C_1570039	93.06	216	9	2	2	217	532	741	3e-81	301																540							Signaling
GJ23156	3.44368	3	1.88293	3	0	0	219232	219232			gm1.8400081	95.83	503	21	0	27	529	1056	1558	0	831	219308			gm1.8400157	95.43	503	23	0	27	529	960	1462	0	815		529
GJ17357	3.45135	3	2.35935	3	mosaic eyes	N/A	B2G																													mosaic eyes	679	2	3.90397e-07	0.525	-
GJ04886	3.4733	3	4.44519	3	Subtilisin-like proprotein convertase	Posttranslational modification, protein turnover, chaperones	463751	463751	Subtilisin-like proprotein convertase	Posttranslational modification, protein turnover, chaperones	estExtDG_fgeneshEH_pg.C_320079	100	483	0	0	1	483	2192	2674	0	957																1089
GJ22616	3.47938	2	2.3418	2	pi5k2_arath; phosphatidylinositol-4-phosphate 5-kinase 2; 5k2; 1-phosphatidylinositol-4-phosphate kinase 2; diphosphoinositide kinase 2; ns p-5-kinase 2	N/A	B2G																													pi5k2_arath; phosphatidylinositol-4-phosphate 5-kinase 2; 5k2; 1-phosphatidylinositol-4-phosphate kinase 2; diphosphoinositide kinase 2; ns p-5-kinase 2	546	10	3.20578e-09	0.565	P:root hair cell tip growth; F:actin monomer binding; P:pollination; F:actin filament binding; F:1-phosphatidylinositol-4-phosphate 5-kinase activity; C:cell projection; C:cytoplasmic part; C:apical plasma membrane	EC:2.7.1.68		Signaling
GJ07241	3.48072	2	4.03563	2	0	0	446019	446019			estExtDG_fgenesh_newKGs_kg.C_5920007	100	252	0	0	8	259	139	390	1e-140	500	440839			estExtDG_fgenesh_newKGs_kg.C_1370022	99.6	252	1	0	8	259	171	422	3e-138	492		908
GJ03953	3.51636	3	3.47791	3	Uncharacterized conserved protein	Function unknown	469213	469213	Uncharacterized conserved protein	Function unknown	estExtDG_fgeneshEH_pg.C_2590022	100	771	0	0	1	771	472	1242	0	1528															alkaline phosphatase	1177	10	1.07541e-65	0.464	F:alkaline phosphatase activity; F:hydrolase activity; F:metal ion binding; P:nucleotide catabolic process; F:calcium ion binding; F:hydrolase activity, acting on ester bonds; F:nucleotide binding; C:membrane; F:protein binding
GJ02506	3.52933	2	2.47112	2	Sulfate/bicarbonate/oxalate exchanger SAT-1 and related transporters (SLC26 family)	N/A	121358	355230			fgenesh_newKGs_kg.36__53__2685929:1	99.85	1353	2	0	1	1353	1	1353	0	2666	121358	Sulfate/bicarbonate/oxalate exchanger SAT-1 and related transporters (SLC26 family)	Inorganic ion transport and metabolism	fgeneshEH_pg.856__2	99.76	849	2	0	114	962	773	1621	0	1667		1353							Ion fluxes
GJ14453	3.56088	3	2.41857	3	hypothetical protein ELVG_00380 [Emiliania huxleyi virus 203]	N/A	B2G, 197639,	197639			gm1.500818	99.68	316	1	0	38	353	1	316	1e-176	618															hypothetical protein ELVG_00380 [Emiliania huxleyi virus 203]	738	3	4.97044e-33	0.553333	-
GJ13201	3.59445	3	2.01799	3	0	0	123145	123145			fgeneshEH_pg.1862__1	99.87	745	1	0	9	753	4	748	0	1469	120307			fgeneshEH_pg.610__7	97.05	745	19	1	12	753	173	917	0	1298		762
GJ11050	3.60159	3	1.88091	3	Nucleolar GTPase/ATPase p130	Nuclear structure	459945	459945	Nucleolar GTPase/ATPase p130	Nuclear structure	estExtDG_Genemark1.C_7200003	95.89	706	17	2	18	711	1296	2001	0	1174																803
GJ03996	3.64493	3	2.18171	3	D-ribulose-5-phosphate 3-epimerase	N/A	441750	441963			estExtDG_fgenesh_newKGs_kg.C_1680008	99.74	1173	3	0	1	1173	1	1173	0	2302	441750	D-ribulose-5-phosphate 3-epimerase	Carbohydrate transport and metabolism	estExtDG_fgenesh_newKGs_kg.C_1630017	99.51	818	4	0	1	818	1	818	0	1590	rpe_rhoca; ribulose-phosphate 3-epimerase; pentose-5-phosphate 3-epimerase; ppe; r5p3e	1173	10	8.11732e-53	0.585	C:plastid; P:metabolic process; F:catalytic activity	-		Carbon metabolism
GJ16488	3.66338	3	3.19498	3	0	0	0																														697
GJ05217	3.66741	3	3.93385	3	Nonsense-mediated mRNA decay 2 protein	RNA processing and modification	109098	109098	Nonsense-mediated mRNA decay 2 protein	RNA processing and modification	fgeneshEH_pg.113__85	91.15	339	27	1	367	702	778	1116	1e-119	430	109095			fgeneshEH_pg.113__82	90.78	293	27	0	44	336	308	600	1e-100	367	hypothetical protein PHYSODRAFT_481435 [Phytophthora sojae]	1060	3	5.04913e-26	0.486667	-
GJ12089	3.67597	3	6.95889	3	Prolyl 4-hydroxylase alpha subunit	Amino acid transport and metabolism	121047	121047	Prolyl 4-hydroxylase alpha subunit	Amino acid transport and metabolism	fgeneshEH_pg.774__4	99.36	784	4	1	1	783	156	939	0	1507	203266			gm1.1800325	98.85	784	8	1	1	783	141	924	0	1475	procollagen-proline dioxygenase	783	10	2.90645e-15	0.5	P:oxidation reduction; F:oxidoreductase activity, acting on paired donors, with incorporation or reduction of molecular oxygen; F:oxidoreductase activity; F:iron ion binding; F:L-ascorbic acid binding; F:procollagen-proline 4-dioxygenase activity; F:oxido
GJ17243	3.68059	3	2.22957	3	FOG: Leucine rich repeat	General function prediction only	459231	459231	FOG: Leucine rich repeat	General function prediction only	estExtDG_Genemark1.C_4600017	99.65	288	1	0	40	327	1	288	7e-160	563	459231	FOG: Leucine rich repeat	General function prediction only	estExtDG_Genemark1.C_4600017	99.11	112	1	0	310	421	289	400	7e-055	214	pgip1_orysj; polygalacturonase inhibitor 1; floral organ regulator 1; polygalacturonase-inhibiting protein 1; pgip-1 flags: precursor	682	1	2.07251e-07	0.48	C:cytoplasmic membrane-bounded vesicle; F:enzyme inhibitor activity; P:specification of floral organ number
GJ16400	3.76822	3	5.06595	3	0	0	0																														699
GJ22534	3.83645	3	2.30089	3	Vesicle trafficking protein Sec1	Intracellular trafficking, secretion, and vesicular transport	435703	435703	Vesicle trafficking protein Sec1	Intracellular trafficking, secretion, and vesicular transport	estExtDG_fgenesh_newKGs_kg.C_320101	100	407	0	0	1	407	965	1371	0	807	441288	Vesicle trafficking protein Sec1	Intracellular trafficking, secretion, and vesicular transport	estExtDG_fgenesh_newKGs_kg.C_1490037	99.51	407	2	0	1	407	965	1371	0	791	sec1_dicdi; protein transport protein sec1	548	10	1.51819e-25	0.609	C:lamellipodium; F:syntaxin-2 binding; P:cellular membrane fusion; C:specific granule; P:platelet aggregation; F:protein N-terminus binding; P:response to acidity; P:protein stabilization; F:syntaxin-3 binding; C:azurophil granule; C:tertiary granule; P:r	-		Signaling
GJ05583	3.83979	3	3.10659	3	Predicted hydrolase related to dienelactone hydrolase	General function prediction only	432085	432085	Predicted hydrolase related to dienelactone hydrolase	General function prediction only	estExtDG_fgenesh_newKGs_kg.C_30145	100	973	0	0	1	973	9	981	0	1929															cmbl_mouse; carboxymethylenebutenolidase homolog	1029	5	3.88779e-10	0.418	F:molecular_function; F:hydrolase activity; P:biological_process; C:cellular_component; F:protein binding
GJ07940	3.85932	3	1.99993	3	0	0	440856	440856			estExtDG_fgenesh_newKGs_kg.C_1370042	99.89	878	1	0	1	878	1	878	0	1733	445873			estExtDG_fgenesh_newKGs_kg.C_5450001	98.87	882	4	1	1	876	1	882	0	1671		878
GJ06098	3.87543	3	2.05008	3	0	0	445873	445873			estExtDG_fgenesh_newKGs_kg.C_5450001	100	230	0	0	1	230	7	236	2e-127	456	440856			estExtDG_fgenesh_newKGs_kg.C_1370042	98.7	230	3	0	1	230	7	236	2e-120	432		988
GJ00506	3.88897	3	2.50232	3	0	0	437040	437040			estExtDG_fgenesh_newKGs_kg.C_520072	99.71	2039	6	0	1	2039	952	2990	0	3994	371589			fgenesh_newKGs_kg.631__3__2697900:3	96.5	514	10	2	1299	1812	1	506	0	872		2051
GJ06825	3.89199	3	14.0651	3	y2023_mycbo; uncharacterized protein mb2023	N/A	B2G, 441481, 440152	441481			estExtDG_fgenesh_newKGs_kg.C_1540039	99.47	935	5	0	1	935	11	945	0	1814	440152			estExtDG_fgenesh_newKGs_kg.C_1190002	99.03	932	9	0	4	935	12	943	0	1776	y2023_mycbo; uncharacterized protein mb2023	935	1	2.8944e-42	0.53	-
GJ00195	3.89928	3	5.85909	3	Collagens (type IV and type XIII), and related proteins	Extracellular structures	437049	437049	Collagens (type IV and type XIII), and related proteins	Extracellular structures	estExtDG_fgenesh_newKGs_kg.C_520082	99.47	1901	4	2	707	2603	783	2681	0	3681															beta-lactamase	2611	10	2.07861e-34	0.42	-
GJ01982	3.90192	3	1.95116	3	Uncharacterized conserved protein	Function unknown	423866	423866	Uncharacterized conserved protein	Function unknown	estExtDG_fgenesh_newKGs_pm.C_1760008	99.93	1432	1	0	1	1432	1	1432	0	2831	451087			estExtDG_Genemark1.C_360315	100	404	0	0	577	980	414	817	0	801	hypothetical protein MICPUN_65030 [Micromonas sp. RCC299]	1432	2	7.54063e-27	0.42	-
GJ23152	3.95139	2	2.21126	2	0	0	0																														529
GJ03664	3.96795	3	1.62252	2	apolipoprotein d lipocalin	N/A	B2G, 434548, 434548	434548			estExtDG_fgenesh_newKGs_kg.C_190161	99.35	920	6	0	287	1206	122	1041	0	1776	434548			estExtDG_fgenesh_newKGs_kg.C_190161	100	123	0	0	24	146	3	125	1e-063	244	apolipoprotein d lipocalin	1206	5	3.94932e-20	0.48	F:binding
GJ07905	3.96966	3	2.49284	2	Phytoene desaturase	Coenzyme transport and metabolism	456198	456198	Phytoene desaturase	Coenzyme transport and metabolism	estExtDG_Genemark1.C_1720014	99.3	862	6	0	18	879	1	862	0	1661	447628	Phytoene desaturase	Coenzyme transport and metabolism	estExtDG_Genemark1.C_30040	98.73	628	8	0	252	879	175	802	0	1181	carotenoid isomerase	879	10	1.27325e-90	0.611	F:catalytic activity	-		Light reactions
GJ28175	3.98948	3	1.89093	3	Glutathione peroxidase	Posttranslational modification, protein turnover, chaperones	103927	103927	Glutathione peroxidase	Posttranslational modification, protein turnover, chaperones	fgeneshEH_pg.55__36	100	128	0	0	42	169	20	147	2e-67	254	214820			gm1.6200259	100	124	0	0	42	165	23	146	6e-065	246		212
GJ01749	4.01233	3	2.1164	3	Myosin class V heavy chain	Cytoskeleton	457194	457194	Myosin class V heavy chain	Cytoskeleton	estExtDG_Genemark1.C_2280012	100	139	0	0	1	139	1401	1539	5e-73	276	461238	Myosin class V heavy chain	Cytoskeleton	estExtDG_fgeneshEH_pg.C_30379	100	139	0	0	1	139	1651	1789	5e-073	276	myoi_dicdi; myosin-i heavy chain; class vii unconventional myosin;; 7	1474	10	8.12773e-41	0.489	P:transport; C:organelle part; F:protein binding; P:cellular localization; P:inner ear receptor cell differentiation; P:cellular component organization; P:organ morphogenesis; P:sensory perception; C:cell projection; C:intracellular non-membrane-bounded o	-
GJ04272	4.01238	3	3.70586	3	nrt25_arath; high affinity nitrate transporter; 2:5	N/A	B2G, 440685,	440685			estExtDG_fgenesh_newKGs_kg.C_1340027	91.97	137	11	0	250	386	928	1064	1e-45	184															nrt25_arath; high affinity nitrate transporter; 2:5	1146	7	5.83245e-34	0.57	P:lateral root development; C:plasma membrane; P:nitrate transport; P:response to nitrate; C:chloroplast	-		Ion fluxes
GJ27424	4.06378	3	1.6136	3	0	0	0																														301
GJ12899	4.068	3	17.3501	3	0	0	432631	432631			estExtDG_fgenesh_newKGs_kg.C_50223	99.08	762	4	1	6	767	1	759	0	1451																767
GJ16682	4.09392	3	1.76397	3	Transcription factor, Myb superfamily	N/A	114579	117269			fgeneshEH_pg.331__4	99.76	413	1	0	1	413	2675	3087	0	811	114579	Transcription factor, Myb superfamily	Transcription	fgeneshEH_pg.224__1	99.52	413	2	0	1	413	1340	1752	0	803	myb_avimb; transforming protein myb	693	3	2.38817e-07	0.513333	P:regulation of gene expression	-
GJ19483	4.17359	3	3.22546	3	0	0	471548	471548			estExtDG_fgeneshEH_pg.C_13400002	100	153	0	0	13	165	1362	1514	9e-82	303																631
GJ15607	4.22539	3	1.9161	2	Predicted unusual protein kinase	General function prediction only	460118	460118	Predicted unusual protein kinase	General function prediction only	estExtDG_Genemark1.C_8370003	100	715	0	0	1	715	55	769	0	1417	457165	Predicted unusual protein kinase	General function prediction only	estExtDG_Genemark1.C_2250023	99.67	599	2	0	34	632	3	601	0	1172	y005_syny3; uncharacterized protein sll0005	715	10	1.91863e-16	0.498	C:cell part	-
GJ13992	4.23669	3	1.91503	2	17 beta-hydroxysteroid dehydrogenase type 3, HSD17B3	Lipid transport and metabolism	438649	438649	17 beta-hydroxysteroid dehydrogenase type 3, HSD17B3	Lipid transport and metabolism	estExtDG_fgenesh_newKGs_kg.C_810017	99.6	741	1	1	9	747	554	1294	0	1439	439982	17 beta-hydroxysteroid dehydrogenase type 3, HSD17B3	Lipid transport and metabolism	estExtDG_fgenesh_newKGs_kg.C_1140012	99.6	741	0	2	9	747	554	1293	0	1431	dh12b_xenla; estradiol 17-beta-dehydrogenase 12-b; 17-beta-hydroxysteroid dehydrogenase 12-b; 17-beta-hsd 12-b	747	10	2.21318e-13	0.518	P:metabolic process; F:catalytic activity	-		Carbon metabolism
GJ11011	4.26823	3	2.65917	3	Transcription factor, Myb superfamily	Transcription	434288	434288	Transcription factor, Myb superfamily	Transcription	estExtDG_fgenesh_newKGs_kg.C_170194	99.69	318	0	1	487	804	61	377	2e-175	615	437539			estExtDG_fgenesh_newKGs_kg.C_600137	99.37	318	1	1	487	804	61	377	6e-173	607	mybb_chick; myb-related protein b; b-myb; myb-like protein 2	804	1	1.91651e-09	0.38	P:regulation of transcription; F:DNA binding; C:nucleus
GJ00382	4.34747	3	3.22283	3	0	0	471548	471548			estExtDG_fgeneshEH_pg.C_13400002	97.94	194	4	0	1447	1640	100	293	4e-96	353	452419			estExtDG_Genemark1.C_610209	98.3	176	3	0	293	468	299	474	9e-088	325		2199
GJ13483	4.37328	3	3.00761	3	flav_chocr; flavodoxin	N/A	B2G, 68288,	68288			e_gw1.75.87.1	99.63	272	1	0	123	394	1	272	3e-150	531															flav_chocr; flavodoxin	756	10	2.02106e-51	0.592	F:electron carrier activity; F:protein binding; P:response to stress; P:oxidation reduction; P:cellular process; P:electron transport	-
GJ22236	4.47552	3	2.69175	3	0	0	206017	206017			gm1.2500287	97.17	318	6	1	57	374	1	315	1e-157	555																557
GJ21239	4.57305	3	2.3519	3	0	0	0																														585
GJ00341	4.70235	3	1.5714	2	lmln_mouse; leishmanolysin-like peptidase	N/A	B2G, 217452, 217451	217452			gm1.7400032	100	196	0	0	570	765	484	679	7e-107	389	217451			gm1.7400031	100	99	0	0	789	887	1	99	6e-049	196	lmln_mouse; leishmanolysin-like peptidase	2269	7	1.10047e-12	0.417143	P:organelle organization; P:cell cycle process	-
GJ06292	4.73755	3	2.39298	3	0	0	0																														974
GJ03302	4.7664	2	8.42176	2	conserved hypothetical protein [Phytophthora infestans T30-4]	N/A	B2G, 466058, 423403	466058			estExtDG_fgeneshEH_pg.C_890095	100	1248	0	0	1	1248	7	1254	0	2474	423403			estExtDG_fgenesh_newKGs_pm.C_1370032	99.44	1248	1	1	1	1248	7	1248	0	2420	conserved hypothetical protein [Phytophthora infestans T30-4]	1248	1	1.14717e-07	0.43	-
GJ07637	4.81841	3	5.50892	3	Acetylglucosaminyltransferase EXT2/exostosin 2	Cell wall/membrane/envelope biogenesis	358168	358168	Acetylglucosaminyltransferase EXT2/exostosin 2	Cell wall/membrane/envelope biogenesis	fgenesh_newKGs_kg.66__11__2686138:2	100	54	0	0	836	889	541	594	2e-22	107	471678			estExtDG_fgeneshEH_pg.C_21880001	100	54	0	0	836	889	552	605	2e-022	107	n-acetylglucosaminyltransferase-like protein	889	10	1.7265e-17	0.559	F:transferase activity; C:intrinsic to endoplasmic reticulum membrane; F:transferase activity, transferring hexosyl groups			Carbon metabolism
GJ15716	4.831	3	1.80553	3	0	0	450612	450612			estExtDG_Genemark1.C_280067	100	76	0	0	231	306	477	552	9e-36	151																713
GJ02913	4.83786	2	1.80182	2	hypothetical protein [Trichomonas vaginalis G3]	N/A	B2G, 446678, 433872	446678			estExtDG_fgenesh_newKGs_kg.C_9590002	99.84	1284	2	0	1	1284	1	1284	0	2531	433872			estExtDG_fgenesh_newKGs_kg.C_140176	99.53	1284	6	0	1	1284	1	1284	0	2500	hypothetical protein [Trichomonas vaginalis G3]	1298	5	4.47186e-07	0.474	-
GJ05519	4.91205	3	2.21362	3	0	0	209573	209573			gm1.3900299	93.08	130	7	1	728	857	128	1	2e-44	180	423339			estExtDG_fgenesh_newKGs_pm.C_1340020	98.65	74	1	0	383	456	319	392	5e-032	139		1035
GJ02052	4.96995	2	2.09514	2	myb_drome; myb protein	N/A	B2G																													myb_drome; myb protein	1419	2	1.29978e-08	0.43	-
GJ09942	5.18868	3	3.45992	3	Cobalamin synthesis protein	Coenzyme transport and metabolism	52778	52778	Cobalamin synthesis protein	Coenzyme transport and metabolism	gw1.137.36.1	91.4	314	24	1	175	488	293	603	5e-112	404	52778	Cobalamin synthesis protein	Coenzyme transport and metabolism	gw1.137.36.1	93.65	126	8	0	700	825	860	985	2e-046	186	cbwd2_human; cobw domain-containing protein 2; cobalamin synthase w domain-containing protein 2	825	10	1.57258e-38	0.522	F:binding	-
GJ09095	5.27182	3	2.10704	3	mnmc_pholl; trna 5-methylaminomethyl-2-thiouridine biosynthesis bifunctional protein; trna mnm s u biosynthesis bifunctional protein; trna (mnm s u34)-methyltransferase; fad-dependent cmnm s u34 oxidored	N/A	B2G																													mnmc_pholl; trna 5-methylaminomethyl-2-thiouridine biosynthesis bifunctional protein; trna mnm s u biosynthesis bifunctional protein; trna (mnm s u34)-methyltransferase; fad-dependent cmnm s u34 oxidored	845	2	5.58743e-09	0.425	F:catalytic activity	-
GJ19722	5.41351	3	9.07679	3	0	0	0																														624
GJ11526	5.5527	3	1.69853	3	Predicted unusual protein kinase	General function prediction only	461553	461553	Predicted unusual protein kinase	General function prediction only	estExtDG_fgeneshEH_pg.C_50157	99.33	150	1	0	1	150	341	490	2e-77	289	459804			estExtDG_Genemark1.C_6350009	99.33	150	1	0	1	150	581	730	2e-077	289		794
GJ23175	5.68799	3	1.82389	3	0	0	0																														528
GJ06489	5.97106	3	3.23161	3	Predicted E3 ubiquitin ligase	Posttranslational modification, protein turnover, chaperones	462761	462761	Predicted E3 ubiquitin ligase	Posttranslational modification, protein turnover, chaperones	estExtDG_fgeneshEH_pg.C_170185	100	539	0	0	44	582	116	654	0	1068															nhlc2_mouse; nhl repeat-containing protein 2	959	10	1.68813e-19	0.422	F:binding; C:intracellular	-
GJ18445	6.0161	3	2.57969	3	0	0	220259	220259			gm1.9000095	100	159	0	0	497	655	1	159	3e-85	315	309300			fgenesh_newKGs_pm.13__31	99.21	127	1	0	38	164	204	78	8e-064	244		655
GJ04629	6.06564	3	2.21866	3	ftsh8_orysj; atp-dependent zinc metalloprotease ftsh mitochondrial; 8 flags: precursor	N/A	B2G																													ftsh8_orysj; atp-dependent zinc metalloprotease ftsh mitochondrial; 8 flags: precursor	1111	10	5.21944e-60	0.608	P:righting reflex; P:axonogenesis; P:cellular metabolic process; C:mitochondrial inner membrane; P:neuromuscular junction development; F:metalloendopeptidase activity; P:death; P:nerve development; P:proteolysis; F:ATPase activity; P:myelination; C:chloro	EC:3.4.24.0; EC:3.6.1.3
GJ08058	6.1305	3	1.61999	3	Predicted unusual protein kinase	N/A	461553	459804			estExtDG_Genemark1.C_6350009	99.71	694	2	0	1	694	1263	1956	0	1360	461553	Predicted unusual protein kinase	General function prediction only	estExtDG_fgeneshEH_pg.C_50157	99.42	694	4	0	1	694	1023	1716	0	1344		874
GJ07838	6.18351	3	1.97588	2	Splicing coactivator SRm160/300, subunit SRm300	N/A	437769	446636			estExtDG_fgenesh_newKGs_kg.C_9290001	99.66	884	0	3	1	881	1	884	0	1705	437769	Splicing coactivator SRm160/300, subunit SRm300	RNA processing and modification	estExtDG_fgenesh_newKGs_kg.C_640071	100	465	0	0	417	881	771	1235	0	922		881
GJ01669	6.35394	3	2.10655	3	Sensory transduction histidine kinase	Signal transduction mechanisms	451202	451202	Sensory transduction histidine kinase	Signal transduction mechanisms	estExtDG_Genemark1.C_390041	91.19	193	17	0	744	936	657	849	1e-64	248															bvgs_borpe; virulence sensor protein flags: precursor	1496	5	5.44919e-08	0.442	P:cellular process	-		Signaling
GJ01082	6.52335	3	2.01621	3	tRNA-specific adenosine deaminase 1	RNA processing and modification	114062	114062	tRNA-specific adenosine deaminase 1	RNA processing and modification	fgeneshEH_pg.206__21	100	635	0	0	995	1629	635	1	0	1259	253392			gm1.169100002	100	401	0	0	1229	1629	401	1	0	795	adat1_drome; trna-specific adenosine deaminase 1; dadat1; trna-specific adenosine-37 deaminase	1668	10	6.81161e-15	0.537	C:nucleolus; F:double-stranded RNA binding; F:double-stranded RNA adenosine deaminase activity; C:nucleoplasm; P:mRNA modification; P:tRNA processing	-
GJ14159	6.55349	3	2.54394	3	0	0	0																														744
GJ25541	6.65081	3	2.13083	3	amine oxidase	N/A	B2G, 65800,	65800			e_gw1.40.75.1	99.75	400	1	0	1	400	268	667	0	785															amine oxidase	431	10	3.12707e-52	0.677	F:carotene 7,8-desaturase activity; P:oxidation reduction; F:oxidoreductase activity
GJ02246	6.79703	3	29.9209	3	metb_mycbo; cystathionine gamma-synthase; cgs; o-succinylhomoserine -lyase	N/A	B2G, 64817, 72929	64817			e_gw1.26.13.1	99.92	1248	1	0	74	1321	1	1248	0	2466	72929			e_gw1.203.16.1	99.68	1248	4	0	74	1321	1	1248	0	2442	metb_mycbo; cystathionine gamma-synthase; cgs; o-succinylhomoserine -lyase	1388	10	5.68499e-90	0.6	P:sulfur compound biosynthetic process; P:cellular amino acid biosynthetic process; F:carbon-sulfur lyase activity	-
GJ06123	6.87342	3	2.80635	3	myb_drome; myb protein	N/A	B2G																													myb_drome; myb protein	987	2	5.21248e-09	0.43	-
GJ23103	6.99358	3	2.13471	3	zn2+-binding protein melusin contains chord domain	N/A	B2G, 249552, 196740	249552			gm1.79400004	99.81	522	1	0	1	522	184	705	0	1027	196740			gm1.400862	99.81	522	1	0	1	522	184	705	0	1027	zn2+-binding protein melusin contains chord domain	531	10	2.89399e-56	0.632	F:molecular_function; P:biological_process; C:cellular_component
GJ09343	7.12542	3	3.47685	3	Predicted patched transmembrane receptor	Signal transduction mechanisms	455791	455791	Predicted patched transmembrane receptor	Signal transduction mechanisms	estExtDG_Genemark1.C_1570039	93.8	839	52	0	1	839	1020	1858	0	1251	105827	Predicted patched transmembrane receptor	Signal transduction mechanisms	fgeneshEH_pg.72__11	86.21	203	28	0	521	723	1366	1568	1e-044	180	disp_drome; protein dispatched	839	4	1.85778e-10	0.485	P:cellular process; P:localization; P:smoothened signaling pathway; P:regionalization; P:organ morphogenesis; P:embryonic development; P:muscle structure development	-		Signaling
GJ03161	7.58249	3	1.57143	3	eno_lacc3; enolase; 2-phospho-d-glycerate hydro-lyase; 2-phosphoglycerate dehydratase	N/A	B2G, 309573, 309573	309573			fgenesh_newKGs_pm.17__34	98.64	513	1	1	517	1029	217	723	0	963	309573			fgenesh_newKGs_pm.17__34	100	102	0	0	418	519	1	102	5e-051	202	eno_lacc3; enolase; 2-phospho-d-glycerate hydro-lyase; 2-phosphoglycerate dehydratase	1267	10	4.78166e-33	0.711	F:lyase activity; F:metal ion binding; P:response to chemical stimulus; C:cell fraction; P:glucose metabolic process; C:cytoplasm	-		Carbon metabolism
GJ22793	7.76629	3	1.85708	3	Voltage-gated shaker-like K+ channel, subunit beta/KCNAB	Energy production and conversion	417225	417225	Voltage-gated shaker-like K+ channel, subunit beta/KCNAB	Energy production and conversion	estExtDG_Genewise1.C_970026	99.44	540	3	0	1	540	187	726	0	1047	419848	Voltage-gated shaker-like K+ channel, subunit beta/KCNAB	Energy production and conversion	estExtDG_Genewise1.C_7250001	99.17	241	2	0	1	241	21	261	1e-129	462	y1669_arath; uncharacterized oxidoreductase chloroplastic flags: precursor	540	8	1.29808e-45	0.52	C:plastoglobule; C:chloroplast envelope; F:oxidoreductase activity, acting on CH-OH group of donors; C:chloroplast thylakoid membrane	-		Ion fluxes
GJ11211	7.88939	3	2.15209	3	membrane protein	N/A	B2G, 432205, 445912	432205			estExtDG_fgenesh_newKGs_kg.C_30289	100	800	0	0	1	800	1	800	0	1586	445912			estExtDG_fgenesh_newKGs_kg.C_5500010	99.5	800	4	0	1	800	1	800	0	1554	membrane protein	800	8	3.20505e-75	0.605	-
GJ01224	8.05069	3	3.26668	2	0	0	310645	310645			fgenesh_newKGs_pm.37__9	99.1	222	2	0	1025	1246	992	1213	1e-117	424	315498			fgenesh_newKGs_pm.280__6	100	200	0	0	799	998	805	1004	2e-109	396		1613
GJ16187	8.31828	3	2.02546	3	FOG: Leucine rich repeat	General function prediction only	55541	55541	FOG: Leucine rich repeat	General function prediction only	gw1.198.13.1	86.73	196	26	0	411	606	212	407	3e-45	182	55552	FOG: Leucine rich repeat	General function prediction only	gw1.63.36.1	89.76	127	13	0	409	535	453	579	4e-035	149	y5639_arath; probable leucine-rich repeat receptor-like protein kinase at5g63930 flags: precursor	704	10	2.1217e-20	0.598	P:inflorescence morphogenesis; P:polarity specification of adaxial/abaxial axis; P:regulation of cell adhesion; P:regulation of cell division; P:stomatal complex morphogenesis; F:protein kinase activity; C:mitochondrion; P:defense response to bacterium; P	-
GJ24863	8.41249	3	1.58199	3	conserved unknown protein [Ectocarpus siliculosus]	N/A	B2G, 216421,	216421			gm1.6900143	98.54	205	3	0	260	464	1580	1784	9e-106	383															conserved unknown protein [Ectocarpus siliculosus]	464	1	2.35924e-22	0.48	-
GJ24761	8.55028	3	2.5331	3	0	0	0																														469
GJ04465	8.64955	3	1.55022	3	Multidrug resistance-associated protein/mitoxantrone resistance protein, ABC superfamily	Secondary metabolites biosynthesis, transport and catabolism	67186	67186	Multidrug resistance-associated protein/mitoxantrone resistance protein, ABC superfamily	Secondary metabolites biosynthesis, transport and catabolism	e_gw1.59.49.1	99.65	1128	2	2	1	1127	583	1709	0	2190															mrp4_human; multidrug resistance-associated protein 4; atp-binding cassette sub-family c member 4; mrp cmoat-related abc transporter; multi-specific organic anion transporter b; moat-b	1127	10	3.63373e-25	0.508	F:protein binding; P:drug transport; P:response to steroid hormone stimulus; P:regulation of hormone levels; F:ATPase activity, coupled to transmembrane movement of substances; F:substrate-specific transmembrane transporter activity; P:transmembrane trans	-
GJ00199	8.85824	3	4.7378	2	Predicted patched transmembrane receptor	Signal transduction mechanisms	455791	455791	Predicted patched transmembrane receptor	Signal transduction mechanisms	estExtDG_Genemark1.C_1570039	99.73	2604	4	1	1	2604	7	2607	0	5103															disp1_danre; protein dispatched homolog 1; protein chameleon	2604	6	5.40279e-25	0.438333	P:cellular process; P:organ development; P:pattern specification process	-
GJ09898	8.90087	3	1.78161	3	Predicted E3 ubiquitin ligase	N/A	447569	460186			estExtDG_Genemark1.C_8920002	100	134	0	0	605	738	551	684	3e-70	266	447569	Predicted E3 ubiquitin ligase	Posttranslational modification, protein turnover, chaperones	estExtDG_Genemark1.C_11070	100	134	0	0	605	738	551	684	3e-070	266	trim7_mouse; tripartite motif-containing protein 7; glycogenin-interacting protein	826	10	1.15026e-07	0.504	P:response to stimulus; F:binding; P:primary metabolic process; P:cellular macromolecule metabolic process; C:intracellular part	-
GJ27142	9.05822	3	6.43041	3	0	0	0																														324
GJ02353	9.1495	3	2.49242	3	0	0	439758	439758			estExtDG_fgenesh_newKGs_kg.C_1070082	99.85	1368	2	0	1	1368	177	1544	0	2696																1374
GJ21091	9.41576	3	1.58903	3	0	0	0																														589
GJ22870	9.58243	2	2.71322	2	predicted protein [Thalassiosira pseudonana CCMP1335]	N/A	B2G																													predicted protein [Thalassiosira pseudonana CCMP1335]	538	3	8.5135e-29	0.496667	P:transport; F:transporter activity
GJ13013	9.95521	3	5.4385	3	0	0	0																														765
GJ01831	10.3646	3	4.21365	3	0	0	445288	445288			estExtDG_fgenesh_newKGs_kg.C_4210004	99.45	1459	6	1	1	1457	1	1459	0	2823	445291			estExtDG_fgenesh_newKGs_kg.C_4210007	99.08	1302	10	1	42	1341	61	1362	0	2480		1459
GJ26434	10.7191	3	1.84581	3	Aldo/keto reductase family proteins	General function prediction only	308715	308715	Aldo/keto reductase family proteins	General function prediction only	fgenesh_newKGs_pm.5__117	99.73	375	1	0	1	375	91	465	0	735	314957			fgenesh_newKGs_pm.218__13	98.66	374	5	0	1	374	91	464	0	702	y2408_mycs2; uncharacterized oxidoreductase msmeg_2408	375	10	6.04842e-27	0.593	P:cellular response to stress; P:small molecule metabolic process; P:cellular metabolic process; F:oxidoreductase activity, acting on the CH-OH group of donors, NAD or NADP as acceptor; C:nucleus; C:cytosol	EC:1.1.1.0
GJ10088	10.8968	3	4.47881	3	hypothetical protein AURANDRAFT_66887 [Aureococcus anophagefferens]	N/A	B2G, 463240, 203652	463240			estExtDG_fgeneshEH_pg.C_230029	99.74	768	0	2	57	824	1	766	0	1491	203652			gm1.1900280	97.19	391	5	1	57	441	1	391	0	690	hypothetical protein AURANDRAFT_66887 [Aureococcus anophagefferens]	824	1	6.04659e-11	0.5	-
GJ03143	11.3147	3	2.39739	3	0	0	437476	437476			estExtDG_fgenesh_newKGs_kg.C_600036	99.92	1268	0	1	1	1268	35	1301	0	2498	437462			estExtDG_fgenesh_newKGs_kg.C_600021	97.64	1184	28	0	1	1184	35	1218	0	2125		1268
GJ22035	11.3446	3	1.75707	3	0	0	242609	242609			gm1.36400020	99.27	275	2	0	47	321	1	275	8e-150	529																563
GJ07377	11.6138	2	2.17704	2	FOG: Leucine rich repeat	General function prediction only	55590	55590	FOG: Leucine rich repeat	General function prediction only	gw1.43.99.1	99.57	468	2	0	359	826	1	468	0	912	60107			gw1.1888.2.1	100	360	0	0	311	670	1	360	0	714	lrr-gtpase of the roco family	900	10	3.18319e-40	0.646	F:protein binding
GJ16266	12.3473	3	1.69828	3	Growth factor receptor-bound proteins (GRB7, GRB10, GRB14)	Signal transduction mechanisms	309298	309298	Growth factor receptor-bound proteins (GRB7, GRB10, GRB14)	Signal transduction mechanisms	fgenesh_newKGs_pm.13__29	99.7	333	1	0	204	536	139	471	0	652																702							Signaling
GJ00508	14.9159	2	1.9903	2	Transporter, ABC superfamily (Breast cancer resistance protein)	Secondary metabolites biosynthesis, transport and catabolism	363297	363297	Transporter, ABC superfamily (Breast cancer resistance protein)	Secondary metabolites biosynthesis, transport and catabolism	fgenesh_newKGs_kg.144__46__EST_ALL.fasta.Contig12799	99.41	1701	10	0	1	1701	3	1703	0	3293															ab11g_arath; abc transporter g family member 11; abc transporter; 11; protein cuticular defect and organ fusion 1; protein desperado; protein permeable leaves 1; white-brown complex homolog protein 1	2049	10	5.30185e-96	0.494	P:regulation of primary metabolic process; P:steroid metabolic process; P:negative regulation of biological process; P:regulation of localization; F:nucleotide binding; C:intracellular membrane-bounded organelle; P:regulation of biological quality; P:resp	-
GJ06692	15.3076	3	2.3655	2	Metalloendopeptidase family - saccharolysin & thimet oligopeptidase	Posttranslational modification, protein turnover, chaperones	451158	451158	Metalloendopeptidase family - saccharolysin & thimet oligopeptidase	Posttranslational modification, protein turnover, chaperones	estExtDG_Genemark1.C_370213	99.57	933	4	0	12	944	1	933	0	1820	316202			fgenesh_newKGs_pm.381__6	98.99	792	8	0	153	944	154	945	0	1509	opda_salty; oligopeptidase a	944	3	3.32668e-28	0.516667	F:metal ion binding; P:proteolysis; F:metallopeptidase activity; F:hydrolase activity; F:peptidase activity; F:metalloendopeptidase activity
GJ06789	15.5231	3	4.49119	3	0	0	451139	451139			estExtDG_Genemark1.C_370144	99.57	935	4	0	1	935	2924	3858	0	1822																937
GJ16155	15.6781	3	1.5932	2	unnamed protein product [Ostreococcus tauri]	N/A	B2G, 236117,	236117			gm1.23000049	99.62	263	1	0	175	437	44	306	6e-145	513															unnamed protein product [Ostreococcus tauri]	705	1	7.68023e-07	0.61	-
GJ00261	18.6141	2	7.26757	2	SWI-SNF chromatin-remodeling complex protein	Chromatin structure and dynamics	432083	432083	SWI-SNF chromatin-remodeling complex protein	Chromatin structure and dynamics	estExtDG_fgenesh_newKGs_kg.C_30142	100	2448	0	0	1	2448	1	2448	0	4853															response regulator receiver domain-containing protein	2448	10	6.13725e-10	0.558	F:transferase activity	-
GJ21285	20.3207	3	3.64405	3	notch homolog scalloped wings	N/A	B2G																													notch homolog scalloped wings	584	1	1.12847e-07	0.34	-
GJ22066	25.1828	3	4.44549	3	0	0	0																														562

## Sheet: 2N CO2 CORE DOWN (C)
Transcript cluster	Average Fold change (2n_HC_LL) vs. (2n_LC_LL)	Number of positive probes _2N_LL_carbon_UP_	Average Fold change (2n_HC_HL) vs. (2n_LC_HL)	Number of positive probes _2N_HL_carbon_DOWN_	Selected Hit	KOG Function of selected Hit	Source of information (B2G, JGI #)	JGI Hit 1	KOG Function of JGI Hit 1	KOG Pathway of JGI Hit 1	JGI Hit 1 assigned model	% Identity in JGI Hit 1	Alignment Length with JGI Hit 1	Mismatches with JGI Hit 1	Open gaps with JGI Hit 1	Query Start with JGI Hit 1	Query End with JGI Hit 1	Subject Start with JGI Hit 1	Subject End with JGI Hit 1	eValue of BLAST alignment with JGI Hit 1	BitScore of BLAST alignment with JGI Hit 1	JGI Hit 2	KOG Function of JGI Hit 2	KOG Pathway of JGI Hit 2	JGI Hit 2 assigned model	% Identity in JGI Hit 2	Alignment Length with JGI Hit 2	Mismatches with JGI Hit 2	Open gaps with JGI Hit 2	Query Start with JGI Hit 2	Query End with JGI Hit 2	Subject Start with JGI Hit 2	Subject End with JGI Hit 1	eValue of BLAST alignment with JGI Hit 2	BitScore of BLAST alignment with JGI Hit 2	Blast2Go Hit	Length of queried sequence (B2G)	Number of consistent B2G hits	Minimum eValue in B2G searches	Mean similarity between query and assigned subject(s)	Gene ontology (GO) terms	Enzyme Codes		Category
GJ01283	2.45793	3	2.91793	3	can9_rat; calpain-9; digestive tract-specific calpain; new calpain 4; ncl-4	N/A	B2G, 236382, 212097	236382			gm1.23400021	97.67	300	3	1	943	1242	940	1235	9e-152	537	212097			gm1.5100160	97.67	300	3	1	943	1242	970	1265	9e-152	537	can9_rat; calpain-9; digestive tract-specific calpain; new calpain 4; ncl-4	1590	10	6.02598e-25	0.467	F:peptidase activity; F:binding; C:intracellular	-		Signaling
GJ05506	2.35558	2	2.90534	2	pi4k_dicdi; phosphatidylinositol 4-kinase; pi4-kinase; ns-4-kinase; pi4k-alpha	N/A	B2G, 62719,	62719			e_gw1.11.46.1	99.87	777	1	0	260	1036	930	154	0	1532															pi4k_dicdi; phosphatidylinositol 4-kinase; pi4-kinase; ns-4-kinase; pi4k-alpha	1036	10	1.19367e-65	0.582	P:cellular process; F:binding; C:intracellular membrane-bounded organelle; F:1-phosphatidylinositol 4-kinase activity; P:signaling; C:cytoplasmic part	EC:2.7.1.67		Signaling
GJ23777	2.70535	3	1.78337	3	Ca2+/calmodulin-dependent protein kinase, EF-Hand protein superfamily	Signal transduction mechanisms	365420	365420	Ca2+/calmodulin-dependent protein kinase, EF-Hand protein superfamily	Signal transduction mechanisms	fgenesh_newKGs_kg.185__15__EST_ALL.fasta.Contig11304	100	227	0	0	261	487	1044	818	5e-126	450	373509			fgenesh_newKGs_kg.1688__1__2696345:1	100	170	0	0	277	446	170	1	5e-092	337		509							Signaling
GJ03458	2.88728	3	1.83768	3	phyk1_orysj; probable phytol kinase chloroplastic flags: precursor	Function unknown	99736	99736	Predicted ER membrane protein	Function unknown	fgeneshEH_pg.20__112	100	724	0	0	1	724	18	741	0	1435	99736	Predicted ER membrane protein	Function unknown	fgeneshEH_pg.20__112	99.25	134	1	0	719	852	796	929	1e-067	258	phyk1_orysj; probable phytol kinase chloroplastic flags: precursor	1228	9	4.42242e-25	0.518889	F:kinase activity; P:cellular biosynthetic process; C:chloroplast; C:membrane	-		Light reactions
GJ12527	1.56426	2	2.81447	3	Kynurenine 3-monooxygenase and related flavoprotein monooxygenases	Energy production and conversion	462793	462793	Kynurenine 3-monooxygenase and related flavoprotein monooxygenases	Energy production and conversion	estExtDG_fgeneshEH_pg.C_180034	99.1	774	7	0	1	774	1809	1036	0	1479															aba2_nicpl; zeaxanthin chloroplastic flags: precursor	774	6	1.31829e-12	0.676667	P:response to water deprivation; P:response to red light; P:xanthophyll biosynthetic process; C:chloroplast envelope; F:zeaxanthin epoxidase activity; P:response to heat; P:response to osmotic stress; P:abscisic acid biosynthetic process; P:sugar mediated	EC:1.14.13.90		Light reactions
GJ25156	1.78753	3	4.71668	3	Protoporphyrinogen oxidase	Coenzyme transport and metabolism	463658	463658	Protoporphyrinogen oxidase	Coenzyme transport and metabolism	estExtDG_fgeneshEH_pg.C_310032	99.54	431	0	1	23	451	2201	1771	0	833	450126	Protoporphyrinogen oxidase	Coenzyme transport and metabolism	estExtDG_Genemark1.C_220384	98.36	427	6	1	18	443	1770	1344	0	783		451							Light reactions
GJ05176	7.60714	3	3.02665	3	Voltage-gated Ca2+ channels, alpha1 subunits	Signal transduction mechanisms	100764	100764	Voltage-gated Ca2+ channels, alpha1 subunits	Signal transduction mechanisms	fgeneshEH_pg.25__139	99.4	498	3	0	1	498	1520	2017	0	963	227541			gm1.14000033	100	139	0	0	615	753	912	1050	4e-073	276	protein	1063	10	7.09118e-26	0.524	-			Ion fluxes
GJ05503	2.0797	2	1.63647	2	Ammonia permease	N/A	463302	458464			estExtDG_Genemark1.C_3360018	99.32	887	6	0	1	887	409	1295	0	1711	463302	Ammonia permease	Inorganic ion transport and metabolism	estExtDG_fgeneshEH_pg.C_230169	99.48	771	4	0	1	771	409	1179	0	1497	zcis_maize; 15-cis-zeta-carotene chloroplastic flags: precursor	1036	2	1.094e-84	0.68	P:carotene biosynthetic process; C:chloroplast	-		Ion fluxes
GJ14169	1.61756	2	2.67798	2	ztp50_arath; zinc transporter at3g08650	N/A	B2G																													ztp50_arath; zinc transporter at3g08650	744	7	4.239e-25	0.532857	P:metal ion transport; C:membrane	-		Ion fluxes
GJ14380	1.99286	3	2.46597	3	Na+-independent Cl/HCO3 exchanger AE1 and related transporters (SLC4 family)	Inorganic ion transport and metabolism	450694	450694	Na+-independent Cl/HCO3 exchanger AE1 and related transporters (SLC4 family)	Inorganic ion transport and metabolism	estExtDG_Genemark1.C_310040	98	601	2	3	15	611	1848	1254	0	1086															b3a4_human; anion exchange protein 4; ae 4; anion exchanger 4; sodium bicarbonate cotransporter 5; solute carrier family 4 member 9	740	10	9.46331e-12	0.523	C:plasma membrane; C:membrane part; F:anion transmembrane transporter activity; P:anion transport	-		Ion fluxes
GJ14523	2.00286	3	2.45573	3	K+-channel ERG and related proteins, contain PAS/PAC sensor domain	Signal transduction mechanisms	441117	441117	K+-channel ERG and related proteins, contain PAS/PAC sensor domain	Signal transduction mechanisms	estExtDG_fgenesh_newKGs_kg.C_1440017	97.75	489	0	3	246	727	914	1398	0	874															lovhk_psesm; blue-light-activated protein; blue-light-activated histidine kinase; ps-lov-histidine kinase; ps-lov-hk; response regulator	737	10	1.90738e-11	0.534	P:regulation of proton transport; F:blue light photoreceptor activity; F:protein binding; P:regulation of stomatal movement; F:nucleotide binding; C:vacuole; P:protein amino acid autophosphorylation; P:phototropism; P:negative regulation of anion channel	EC:2.7.11.0		Ion fluxes
GJ16028	1.75457	3	2.16484	3	Glutamate-gated metabotropic ion channel receptor subunit GRM2 and related subunits, G-protein coupled receptor superfamily	Signal transduction mechanisms	436732	436732	Glutamate-gated metabotropic ion channel receptor subunit GRM2 and related subunits, G-protein coupled receptor superfamily	Signal transduction mechanisms	estExtDG_fgenesh_newKGs_kg.C_470047	95.93	123	3	1	446	566	3536	3414	4e-50	198																707							Ion fluxes
GJ16906	2.95577	3	2.02111	3	Predicted K+/H+-antiporter	N/A	195896	225735			gm1.12600108	99.83	600	1	0	5	604	1465	2064	0	1181	195896	Predicted K+/H+-antiporter	Inorganic ion transport and metabolism	gm1.400018	99.83	600	1	0	5	604	1489	2088	0	1181		688							Ion fluxes
GJ23709	1.64843	2	2.57795	3	Cation transport ATPase	Inorganic ion transport and metabolism	464871	464871	Cation transport ATPase	Inorganic ion transport and metabolism	estExtDG_fgeneshEH_pg.C_580099	92.99	371	26	0	3	373	2237	1867	7e-150	529															ahm5_arath; copper-transporting atpase ran1; protein responsive to antagonist 1	511	2	2.14628e-10	0.6	F:nucleoside-triphosphatase activity; C:cell wall; P:response to salt stress; P:protein import into nucleus; P:regulation of stomatal movement; F:protein binding; P:response to cadmium ion; F:copper ion transmembrane transporter activity; C:Golgi apparatu	EC:3.6.1.15		Ion fluxes
GJ16939	3.29957	3	1.73534	3	Lecithin:cholesterol acyltransferase (LCAT)/Acyl-ceramide synthase	Lipid transport and metabolism	465021	465021	Lecithin:cholesterol acyltransferase (LCAT)/Acyl-ceramide synthase	Lipid transport and metabolism	estExtDG_fgeneshEH_pg.C_610056	99.31	579	4	0	109	687	2487	3065	0	1116																687							Carbon metabolism
GJ00349	1.93779	2	2.72354	2	Isocitrate lyase	Energy production and conversion	436528	436528	Isocitrate lyase	Energy production and conversion	estExtDG_fgenesh_newKGs_kg.C_450020	100	2231	0	0	1	2231	1	2231	0	4423	460892			estExtDG_Genemark1.C_106220001	100	294	0	0	10	303	1	294	2e-165	583	acea_copc7; isocitrate lyase; icl; isocitrase; isocitratase	2254	10	2.22607e-169	0.639	F:protein binding; P:cellular metabolic process; F:catalytic activity	-		Carbon metabolism
GJ01189	2.1245	3	4.94692	3	3-oxoacyl CoA thiolase	Lipid transport and metabolism	435400	435400	3-oxoacyl CoA thiolase	Lipid transport and metabolism	estExtDG_fgenesh_newKGs_kg.C_270088	99.93	1526	1	0	84	1609	11	1536	0	3017	247701			gm1.59900011	100	130	0	0	1443	1572	135	264	1e-067	258	fada_bacsu; 3-ketoacyl- thiolase; acetyl- acyltransferase; beta-ketothiolase	1626	10	1.35777e-94	0.578	C:peroxisome; F:C-acyltransferase activity; P:fatty acid metabolic process; C:mitochondrion; P:acyl-carrier-protein biosynthetic process	-		Carbon metabolism
GJ01707	2.60328	3	1.57988	3	UDP-glucose:glycoprotein glucosyltransferase	Carbohydrate transport and metabolism	452311	452311	UDP-glucose:glycoprotein glucosyltransferase	Carbohydrate transport and metabolism	estExtDG_Genemark1.C_600091	100	495	0	0	106	600	1	495	0	981	452311	UDP-glucose:glycoprotein glucosyltransferase	Carbohydrate transport and metabolism	estExtDG_Genemark1.C_600091	100	199	0	0	897	1095	522	720	8e-109	394		1486							Carbon metabolism
GJ02215	2.72382	3	1.7256	3	gnl_zymmo; gluconolactonase; d-glucono-delta-lactone lactonohydrolase; gluconolactonase; gluconolactonase minor isoform flags: precursor	N/A	B2G, 446776, 435448	446776			estExtDG_fgenesh_newKGs_kg.C_10480003	100	1392	0	0	1	1392	1	1392	0	2759	435448			estExtDG_fgenesh_newKGs_kg.C_270158	100	1392	0	0	1	1392	1	1392	0	2759	gnl_zymmo; gluconolactonase; d-glucono-delta-lactone lactonohydrolase; gluconolactonase; gluconolactonase minor isoform flags: precursor	1392	1	5.46772e-17	0.43	C:periplasmic space; F:hydrolase activity; F:gluconolactonase activity; F:carboxylesterase activity			Carbon metabolism
GJ02617	1.84544	3	3.10762	3	UDP-galactose transporter related protein	Carbohydrate transport and metabolism	103684	103684	UDP-galactose transporter related protein	Carbohydrate transport and metabolism	fgeneshEH_pg.52__63	100	135	0	0	409	543	504	638	1e-70	268															s35b1_dicdi; solute carrier family 35 member b1	1336	10	8.29498e-30	0.569	P:transport; C:cell part	-		Carbon metabolism
GJ02801	3.55799	3	3.67674	3	Glycogen synthase kinase-3	Carbohydrate transport and metabolism	441589	441589	Glycogen synthase kinase-3	Carbohydrate transport and metabolism	estExtDG_fgenesh_newKGs_kg.C_1570072	99.62	1313	5	0	1	1313	2	1314	0	2563																1315							Carbon metabolism
GJ02843	2.36207	3	3.01481	3	Hydroxysteroid 17-beta dehydrogenase 11	Secondary metabolites biosynthesis, transport and catabolism	434961	434961	Hydroxysteroid 17-beta dehydrogenase 11	Secondary metabolites biosynthesis, transport and catabolism	estExtDG_fgenesh_newKGs_kg.C_230064	99.77	1296	2	1	13	1308	1	1295	0	2537	259188			gm1.878900001	100	340	0	0	24	363	1	340	0	674	rdhe2_human; epidermal retinol dehydrogenase 2; ephd-2; rdh-e2; retinal short-chain dehydrogenase reductase 2; retsdr2; short-chain dehydrogenase reductase family 16c member 5	1309	10	3.72188e-67	0.564	C:integral to membrane of membrane fraction; F:retinol dehydrogenase activity; P:keratinocyte proliferation; C:endoplasmic reticulum membrane; P:retinol metabolic process; P:embryonic development; P:visual perception; P:organ morphogenesis; P:retinal meta	EC:1.1.1.105		Carbon metabolism
GJ03015	2.37797	3	1.71485	3	Branched chain alpha-keto acid dehydrogenase complex, alpha subunit	N/A	442181	443540			estExtDG_fgenesh_newKGs_kg.C_2480025	99.77	1284	1	1	1	1284	1	1282	0	2516	442181	Branched chain alpha-keto acid dehydrogenase complex, alpha subunit	Energy production and conversion	estExtDG_fgenesh_newKGs_kg.C_1750026	99.77	1284	1	1	1	1284	1	1282	0	2516	odba_macfa; 2-oxoisovalerate dehydrogenase subunit mitochondrial; branched-chain alpha-keto acid dehydrogenase e1 component alpha chain; bckde1a; bckdh e1-alpha flags: precursor	1284	10	2.39108e-94	0.6	F:cyclin-dependent protein kinase 5 activator regulator activity; F:alpha-ketoacid dehydrogenase activity; F:2-oxoisovalerate dehydrogenase (acylating) activity; F:oxidoreductase activity, acting on the aldehyde or oxo group of donors, disulfide as accept	EC:1.2.1.25; EC:1.2.4.0; EC:4.1.1.0		Carbon metabolism
GJ04510	3.53262	2	1.92664	2	agal_cyate; alpha-galactosidase; alpha-d-galactoside galactohydrolase; melibiase flags: precursor	N/A	B2G																													agal_cyate; alpha-galactosidase; alpha-d-galactoside galactohydrolase; melibiase flags: precursor	1123	10	1.2529e-44	0.452	F:binding; P:primary metabolic process; C:cytoplasm; F:hydrolase activity; P:cellular metabolic process	-		Carbon metabolism
GJ04889	2.74237	3	1.64091	2	Heparan sulfate N-deacetylase/N-sulfotransferase	Posttranslational modification, protein turnover, chaperones	120726	120726	Heparan sulfate N-deacetylase/N-sulfotransferase	Posttranslational modification, protein turnover, chaperones	fgeneshEH_pg.697__2	98.99	1089	11	0	1	1089	430	1518	0	2072	223644			gm1.11100017	99.42	869	5	0	1	869	430	1298	0	1683		1089							Carbon metabolism
GJ04894	5.06921	3	3.92106	3	Enoyl-CoA hydratase	Lipid transport and metabolism	436143	436143	Enoyl-CoA hydratase	Lipid transport and metabolism	estExtDG_fgenesh_newKGs_kg.C_390053	100	1089	0	0	1	1089	18	1106	0	2159	355649	Enoyl-CoA hydratase	Lipid transport and metabolism	fgenesh_newKGs_kg.39__163__EST_ALL.fasta.Contig11219	99.72	1089	0	1	1	1089	11	1096	0	2131	echm_human; enoyl- mitochondrial; enoyl- hydratase 1; short-chain enoyl- hydratase; sceh flags: precursor	1089	10	4.46197e-94	0.723	C:soluble fraction; P:nematode larval development; F:protein binding; C:mitochondrial matrix; P:positive regulation of growth rate; P:fatty acid beta-oxidation; F:enoyl-CoA hydratase activity; P:isoleucine catabolic process; P:leucine catabolic process; P	EC:4.2.1.17		Carbon metabolism
GJ06858	7.55808	2	3.87636	2	Galactosyltransferases	Carbohydrate transport and metabolism	194324	194324	Galactosyltransferases	Carbohydrate transport and metabolism	gm1.100624	99.78	457	1	0	377	833	504	960	0	898																932							Carbon metabolism
GJ08516	2.19784	3	1.88984	3	Lipoyltransferase	Energy production and conversion	442028	442028	Lipoyltransferase	Energy production and conversion	estExtDG_fgenesh_newKGs_kg.C_1690042	99.88	860	1	0	1	860	1	860	0	1697	442358			estExtDG_fgenesh_newKGs_kg.C_1810029	98.2	833	8	1	28	860	24	849	0	1536	lipb_solue; octanoyltransferase; lipoate-protein ligase b; lipoyl octanoyl transferase; octanoyl- -protein n-octanoyltransferase	860	10	8.09506e-52	0.62	F:ligase activity; F:lipoyltransferase activity; P:protein lipoylation; P:lipoic acid metabolic process; F:lipoyl(octanoyl) transferase activity; C:mitochondrion	EC:2.3.1.181		Carbon metabolism
GJ09566	4.01508	3	2.74344	3	Lipoyltransferase	N/A	442028	442358			estExtDG_fgenesh_newKGs_kg.C_1810029	98.26	115	2	0	721	835	700	814	3e-54	212	442028	Lipoyltransferase	Energy production and conversion	estExtDG_fgenesh_newKGs_kg.C_1690042	91.8	122	3	1	721	835	704	825	2e-040	167	lipt2_danre; lipoyltransferase mitochondrial; lipoate-protein ligase b; lipoyl octanoyl transferase; octanoyl- -protein n-octanoyltransferase flags: precursor	835	10	2.74636e-51	0.621	F:ligase activity; F:lipoyltransferase activity; P:protein lipoylation; P:lipoic acid metabolic process; F:lipoyl(octanoyl) transferase activity; C:mitochondrion	EC:2.3.1.181		Carbon metabolism
GJ11966	3.09089	3	2.27793	3	abfb_aspaw; probable alpha-n-arabinofuranosidase b; abf b; arabinosidase b flags: precursor	N/A	B2G, 431720, 369165	431720			estExtDG_fgenesh_newKGs_kg.C_10094	99.12	567	2	2	218	784	1	564	0	1070	369165			fgenesh_newKGs_kg.353__18__CX778113	100	526	0	0	218	743	1	526	0	1043	abfb_aspaw; probable alpha-n-arabinofuranosidase b; abf b; arabinosidase b flags: precursor	785	4	7.14753e-08	0.485	P:arabinan metabolic process; F:alpha-N-arabinofuranosidase activity; F:hydrolase activity; P:metabolic process; F:hydrolase activity, acting on glycosyl bonds; P:L-arabinose metabolic process			Carbon metabolism
GJ16158	3.85524	3	2.55907	3	Animal-type fatty acid synthase and related proteins	N/A	458074	227291			gm1.13800057	96.26	321	12	0	1	321	993	1313	3e-153	541	458074	Animal-type fatty acid synthase and related proteins	Lipid transport and metabolism	estExtDG_Genemark1.C_2970022	94.98	319	16	0	1	319	2865	3183	1e-142	505	type i fatty acid	704	4	6.64966e-08	0.5525	F:acyltransferase activity; F:binding; F:oxidoreductase activity, acting on the CH-OH group of donors, NAD or NADP as acceptor; P:acyl-carrier-protein biosynthetic process	EC:1.1.1.0		Carbon metabolism
GJ16373	2.85633	3	1.52863	2	kdta_eco57; 3-deoxy-d-manno-octulosonic-acid transferase; kdo transferase	N/A	B2G																													kdta_eco57; 3-deoxy-d-manno-octulosonic-acid transferase; kdo transferase	700	2	3.9756e-12	0.57	P:biosynthetic process; P:lipopolysaccharide biosynthetic process; F:transferase activity; C:integral to membrane; P:carbohydrate metabolic process; C:membrane; F:sugar binding; C:plasma membrane			Carbon metabolism
GJ21893	3.40346	3	1.75691	3	Aldo/keto reductase family proteins	General function prediction only	354272	354272	Aldo/keto reductase family proteins	General function prediction only	fgenesh_newKGs_kg.26__98__2693715:1	100	561	0	0	1	561	405	965	0	1112	424086	Aldo/keto reductase family proteins	General function prediction only	estExtDG_fgenesh_newKGs_pm.C_2030007	99.82	561	1	0	1	561	413	973	0	1104	ak1ba_human; aldo-keto reductase family 1 member b10; arl-1; aldose reductase-like; aldose reductase-related protein; arp; harp; small intestine reductase; si reductase	567	10	4.61629e-14	0.513	F:oxidoreductase activity, acting on the CH-OH group of donors, NAD or NADP as acceptor; P:metabolic process	EC:1.1.1.0		Carbon metabolism
GJ25367	3.15292	3	2.6241	3	Phosphoglycerate mutase	Carbohydrate transport and metabolism	44675	44675	Phosphoglycerate mutase	Carbohydrate transport and metabolism	gw1.11.47.1	100	53	0	0	97	149	656	708	3e-22	105															gpma_geosl; -bisphosphoglycerate-dependent phosphoglycerate mutase; bpg-dependent pgam; pgam; phosphoglyceromutase; dpgm	441	10	3.29632e-09	0.618	F:isomerase activity	-		Carbon metabolism
GJ25952	1.69765	2	3.74145	3	Isovaleryl-CoA dehydrogenase	Amino acid transport and metabolism	360281	360281	Isovaleryl-CoA dehydrogenase	Amino acid transport and metabolism	fgenesh_newKGs_kg.95__4__EST_ALL.fasta.Contig12434	100	240	0	0	15	254	1860	1621	7e-134	476	448463			estExtDG_Genemark1.C_80086	91.57	83	7	0	262	344	385	467	2e-023	109		407							Carbon metabolism
GJ26565	1.55568	2	2.09936	2	Glycogen synthase kinase-3	Carbohydrate transport and metabolism	441589	441589	Glycogen synthase kinase-3	Carbohydrate transport and metabolism	estExtDG_fgenesh_newKGs_kg.C_1570072	98.87	354	3	1	1	353	882	1235	0	662																366							Carbon metabolism
GJ27283	2.16473	3	1.64119	3	EGL-Nine (EGLN) protein	Signal transduction mechanisms	111340	111340	EGL-Nine (EGLN) protein	Signal transduction mechanisms	fgeneshEH_pg.150__14	97.32	112	3	0	85	196	297	408	2e-50	198	109526	Alpha-D-galactosidase (melibiase)	Carbohydrate transport and metabolism	fgeneshEH_pg.120__44	96.43	112	4	0	85	196	651	762	5e-048	190		313							Carbon metabolism
GJ27492	1.64329	3	2.66355	3	NADH:ubiquinone oxidoreductase, NDUFA9/39kDa subunit	Energy production and conversion	438273	438273	NADH:ubiquinone oxidoreductase, NDUFA9/39kDa subunit	Energy production and conversion	estExtDG_fgenesh_newKGs_kg.C_730048	98.01	201	3	1	5	204	1223	1023	8e-99	359																296							Carbon metabolism
GJ27676	2.352	3	1.51266	3	Glucose-6-phosphate/phosphate and phosphoenolpyruvate/phosphate antiporter	Carbohydrate transport and metabolism	98406	98406	Glucose-6-phosphate/phosphate and phosphoenolpyruvate/phosphate antiporter	Carbohydrate transport and metabolism	fgeneshEH_pg.14__59	100	59	0	0	1	59	1172	1230	5e-26	117																277							Carbon metabolism
GJ27868	2.46896	3	2.05727	3	Succinate dehydrogenase, Fe-S protein subunit	Energy production and conversion	415062	415062	Succinate dehydrogenase, Fe-S protein subunit	Energy production and conversion	estExtDG_Genewise1.C_140024	100	161	0	0	1	161	1035	875	6e-87	319															dhsb_recam; succinate dehydrogenase iron-sulfur subunit; iron-sulfur subunit of complex ii; ip	257	10	7.86383e-17	0.949	P:transport; P:electron transport chain; F:ubiquinone binding; F:2 iron, 2 sulfur cluster binding; C:mitochondrial respiratory chain complex II; F:metal ion binding; F:electron carrier activity; P:tricarboxylic acid cycle; F:4 iron, 4 sulfur cluster bindi	EC:1.3.5.1		Carbon metabolism
GJ03262	2.54418	3	1.75334	3	gnt1_dicdi; -hydroxyproline n-acetylglucosaminyltransferase; glycosyltransferase 51; skp1- ro c-transferase; udp- c:skp1-hydroxyproline c-transferase; skp1 c-tase; udp- c:hydroxyproline polypeptide c-tran	N/A	B2G, 453190, 122725	453190			estExtDG_Genemark1.C_750137	100	190	0	0	1003	1192	1673	1862	2e-103	377	122725			fgeneshEH_pg.1454__1	100	76	0	0	63	138	1	76	2e-035	151	gnt1_dicdi; -hydroxyproline n-acetylglucosaminyltransferase; glycosyltransferase 51; skp1- ro c-transferase; udp- c:skp1-hydroxyproline c-transferase; skp1 c-tase; udp- c:hydroxyproline polypeptide c-tran	1254	1	2.36503e-42	0.52	-			Carbon metabolism
GJ24245	4.62911	2	8.81598	2	D-3-phosphoglycerate dehydrogenase, D-isomer-specific 2-hydroxy acid dehydrogenase superfamily	Amino acid transport and metabolism	313576	313576	D-3-phosphoglycerate dehydrogenase, D-isomer-specific 2-hydroxy acid dehydrogenase superfamily	Amino acid transport and metabolism	fgenesh_newKGs_pm.137__5	100	173	0	0	74	246	761	933	8e-94	343	216781			gm1.7100027	98.84	172	2	0	75	246	762	933	2e-088	325	ddh1_schpo; 2-hydroxyacid dehydrogenase homolog 1	491	1	3.39654e-08	0.64	C:cytosol; C:nucleus	-		Carbon metabolism
GJ02716	5.78683	3	1.52621	3	phytanoyl- dioxygenase	N/A	B2G, 438678, 445183	438678			estExtDG_fgenesh_newKGs_kg.C_830019	100	1325	0	0	1	1325	1	1325	0	2627	445183			estExtDG_fgenesh_newKGs_kg.C_4030005	99.84	1251	1	1	1	1251	1	1250	0	2456	phytanoyl- dioxygenase	1325	9	1.10766e-99	0.462222	F:oxidoreductase activity, acting on single donors with incorporation of molecular oxygen, incorporation of two atoms of oxygen			Carbon metabolism
GJ16134	2.56053	3	1.90671	3	Serine/threonine protein phosphatase	Signal transduction mechanisms	468033	468033	Serine/threonine protein phosphatase	Signal transduction mechanisms	estExtDG_fgeneshEH_pg.C_1680050	100	70	0	0	632	701	713	644	4e-32	139																705
GJ15128	2.47627	3	1.53439	2	Serine/threonine protein kinase	Signal transduction mechanisms	112653	112653	Serine/threonine protein kinase	Signal transduction mechanisms	fgeneshEH_pg.173__24	99.03	619	4	1	1	617	501	1119	0	1174																725
GJ04015	2.01384	2	2.3527	2	Growth factor receptor-bound proteins (GRB7, GRB10, GRB14)	Signal transduction mechanisms	110524	110524	Growth factor receptor-bound proteins (GRB7, GRB10, GRB14)	Signal transduction mechanisms	fgeneshEH_pg.136__3	98.54	956	14	0	1	956	3014	3969	0	1784	97003	Glycosyl transferase, family 8 - glycogenin	Carbohydrate transport and metabolism	fgeneshEH_pg.8__115	98.08	887	17	0	1	887	3650	4536	0	1624		1171
GJ02160	2.73713	3	2.59288	3	Nuclear receptor coregulator SMRT/SMRTER, contains Myb-like domains	N/A	106400	447503			estExtDG_Genemark1.C_10755	100	1401	0	0	1	1401	1	1401	0	2777	106400	Nuclear receptor coregulator SMRT/SMRTER, contains Myb-like domains	Transcription	fgeneshEH_pg.78__32	96.61	59	2	0	776	834	771	829	2e-020	101	aox4_arath; alternative oxidase chloroplastic chromoplastic; plastid terminal oxidase; protein immutans flags: precursor	1402	1	4.91706e-46	0.7	-
GJ00319	3.85974	3	3.17083	3	AAA+-type ATPase	Posttranslational modification, protein turnover, chaperones	442264	442264	AAA+-type ATPase	Posttranslational modification, protein turnover, chaperones	estExtDG_fgenesh_newKGs_kg.C_1770037	99.61	2297	3	1	1	2297	15	2305	0	4484															afg2_schpo; atpase family gene 2 protein	2301	1	5.61206e-08	0.43	F:ATP binding; F:ATPase activity; C:cytosol; P:ribosome biogenesis
GJ00494	4.0313	3	1.87792	3	beta-ketoacyl partial	N/A	B2G, 211835, 211835	211835			gm1.5000162	99.9	993	1	0	258	1250	4151	5143	0	1961	211835			gm1.5000162	100	156	0	0	1414	1569	5142	5297	5e-083	309	beta-ketoacyl partial	2062	3	2.61306e-10	0.416667	-
GJ00734	2.47584	3	3.16582	3	Flotillins	Cytoskeleton	436140	436140	Flotillins	Cytoskeleton	estExtDG_fgenesh_newKGs_kg.C_390041	99.89	1880	2	0	1	1880	6	1885	0	3711	436936	FOG: Low-complexity	Function unknown	estExtDG_fgenesh_newKGs_kg.C_500145	98.03	1013	13	1	725	1737	670	1675	0	1853	hypothetical protein VINI7043_02520 [Vibrio nigripulchritudo ATCC 27043]	1880	10	4.31012e-167	0.756	-
GJ00739	1.92329	3	1.51023	2	Kelch repeat-containing proteins	General function prediction only	449658	449658	Kelch repeat-containing proteins	General function prediction only	estExtDG_Genemark1.C_180245	99.44	1436	7	1	109	1543	92	1527	0	2775	434514			estExtDG_fgenesh_newKGs_kg.C_190098	100	56	0	0	44	99	32	87	2e-023	111	gachh_dicdi; rho gtpase-activating protein gachh; gtpase activating factor for rac protein hh	1879	10	8.10726e-10	0.442	F:binding; C:cell part	-
GJ00980	3.41079	3	1.7778	3	Histone chaperone involved in gene silencing	Transcription	365859	365859	Histone chaperone involved in gene silencing	Transcription	fgenesh_newKGs_kg.198__15__EST_ALL.fasta.Contig11101	99.48	1718	9	0	1	1718	28	1745	0	3334	471072	Predicted E3 ubiquitin ligase	Posttranslational modification, protein turnover, chaperones	estExtDG_fgeneshEH_pg.C_7320003	99.66	876	3	0	843	1718	1127	2002	0	1713	achain the x-ray crystal structure of poly(adp-ribose) glycohydrolase bound to adp-ribose from thermomonospora curvata	1718	10	2.39477e-44	0.547	-
GJ00997	2.31946	3	1.95413	3	0	0	445668	445668			estExtDG_fgenesh_newKGs_kg.C_4910004	99.54	659	2	1	1	659	3	660	0	1275	435968			estExtDG_fgenesh_newKGs_kg.C_360089	99.23	521	4	0	771	1291	725	1245	0	1001		1710
GJ01015	4.2934	3	2.75862	3	yfbk_ecoli; uncharacterized protein yfbk	N/A	B2G, 433014,	433014			estExtDG_fgenesh_newKGs_kg.C_80116	99.47	1684	7	1	1	1684	13	1694	0	3261															yfbk_ecoli; uncharacterized protein yfbk	1699	2	1.67734e-08	0.45	P:hyaluronan metabolic process; F:peptidase inhibitor activity; F:serine-type endopeptidase inhibitor activity; C:extracellular region
GJ01028	3.07308	3	2.83954	3	GTP-binding ADP-ribosylation factor Arf1	Intracellular trafficking, secretion, and vesicular transport	66532	66532	GTP-binding ADP-ribosylation factor Arf1	Intracellular trafficking, secretion, and vesicular transport	e_gw1.50.95.1	99.87	798	1	0	676	1473	1	798	0	1574	78157	GTP-binding ADP-ribosylation factor Arf1	Intracellular trafficking, secretion, and vesicular transport	e_gw1.1760.1.1	99.72	354	1	0	676	1029	1	354	0	694	arf1_salba; adp-ribosylation factor 1	1693	10	2.70926e-87	0.867	C:vacuole; F:GTP binding; C:Golgi apparatus; C:plasma membrane; P:vesicle-mediated transport; P:intracellular protein transport; P:protein amino acid ADP-ribosylation; P:small GTPase mediated signal transduction; F:transporter activity	-
GJ01058	3.19887	3	1.77366	3	Class IV sirtuins (SIR2 family)	Transcription	455283	455283	Class IV sirtuins (SIR2 family)	Transcription	estExtDG_Genemark1.C_1380101	99.85	657	1	0	404	1060	429	1085	0	1294	251401			gm1.109500001	99.58	237	1	0	1	237	101	337	5e-129	462	sirt7_bovin; nad-dependent deacetylase sirtuin-7	1679	10	5.87108e-44	0.496	F:protein binding; F:hydrolase activity, acting on carbon-nitrogen (but not peptide) bonds, in linear amides; P:positive regulation of transcription on exit from mitosis; P:rRNA transcription; C:nucleolus organizer region; P:post-translational protein mod	EC:3.5.1.0; EC:2.4.2.0
GJ01093	2.2327	3	1.60668	3	0	0	438817	438817			estExtDG_fgenesh_newKGs_kg.C_870018	99.94	1664	1	0	1	1664	1	1664	0	3293	445835			estExtDG_fgenesh_newKGs_kg.C_5300002	99.88	1664	2	0	1	1664	1	1664	0	3285		1664
GJ01207	4.01174	3	2.3445	3	AAA+-type ATPase	Posttranslational modification, protein turnover, chaperones	369425	369425	AAA+-type ATPase	Posttranslational modification, protein turnover, chaperones	fgenesh_newKGs_kg.369__1__EST_ALL.fasta.Contig9858	100	1620	0	0	1	1620	27	1646	0	3211															bcs1_schpo; probable mitochondrial chaperone bcs1; bcs1-like protein	1620	10	4.5837e-45	0.558	P:mitochondrial respiratory chain complex III assembly; P:mitochondrial respiratory chain complex IV assembly; C:mitochondrion; F:protein binding; P:mitochondrial respiratory chain complex I assembly; C:membrane	-
GJ01213	2.48203	3	1.60079	3	Predicted regulator of the ubiquitin pathway (contains UAS and UBX domains)	Signal transduction mechanisms	436596	436596	Predicted regulator of the ubiquitin pathway (contains UAS and UBX domains)	Signal transduction mechanisms	estExtDG_fgenesh_newKGs_kg.C_460003	100	242	0	0	1	242	1	242	2e-134	480															hypothetical protein CAOG_00454 [Capsaspora owczarzaki ATCC 30864]	1617	1	1.39682e-72	0.64	-
GJ01423	2.06087	2	1.72463	2	Aspartate-semialdehyde dehydrogenase	Amino acid transport and metabolism	454120	454120	Aspartate-semialdehyde dehydrogenase	Amino acid transport and metabolism	estExtDG_Genemark1.C_1020117	99.91	1098	1	0	4	1101	1	1098	0	2169															dhas_syny3; aspartate-semialdehyde dehydrogenase; asa dehydrogenase; asadh; aspartate-beta-semialdehyde dehydrogenase	1553	10	1.86817e-85	0.594	F:oxidoreductase activity; F:protein binding; P:aspartate family amino acid biosynthetic process	-
GJ01535	1.59661	3	2.84653	3	Glutamine synthetase	Amino acid transport and metabolism	470023	470023	Glutamine synthetase	Amino acid transport and metabolism	estExtDG_fgeneshEH_pg.C_3610004	99.51	815	2	1	610	1424	294	1106	0	1578	69253	Glutamine synthetase	Amino acid transport and metabolism	e_gw1.97.36.1	92.77	719	52	0	445	1163	402	1120	0	1013	glna_lacsa; glutamine synthetase; gs; glutamate--ammonia ligase	1523	10	2.88387e-156	0.732	F:glutamate-ammonia ligase activity; P:nitrogen fixation; F:protein binding; F:nucleotide binding; P:peptidoglycan biosynthetic process; P:nitrogen compound metabolic process	EC:6.3.1.2
GJ01546	8.0181	3	4.72463	3	protein	N/A	B2G, 260349,	260349			gm1.1086100001	96.67	60	2	0	147	206	1	60	4e-21	103															protein	1521	5	2.88943e-14	0.464	-
GJ01821	3.96617	3	2.34155	3	Predicted cyclin	N/A	350363	369206			fgenesh_newKGs_kg.355__18__2689092:3	99.46	926	5	0	537	1462	1	926	0	1796	350363	Predicted cyclin	General function prediction only	fgenesh_newKGs_kg.5__263__2689092:3	99.46	926	5	0	537	1462	1	926	0	1796	ccny_mouse; cyclin-y; cyclin fold protein 1	1462	10	3.81488e-12	0.518	P:Wnt receptor signaling pathway; P:regulation of biological process; P:cell cycle; C:intracellular part; C:membrane	-
GJ01929	2.06489	2	1.60753	2	FKBP-type peptidyl-prolyl cis-trans isomerase	Posttranslational modification, protein turnover, chaperones	447456	447456	FKBP-type peptidyl-prolyl cis-trans isomerase	Posttranslational modification, protein turnover, chaperones	estExtDG_Genemark1.C_10540	100	513	0	0	1	513	3	515	0	1017	422016			estExtDG_fgenesh_newKGs_pm.C_520029	98.55	69	1	0	1206	1274	606	674	7e-029	129	tex-like protein	1441	7	3.97408e-08	0.617143	P:nucleobase, nucleoside, nucleotide and nucleic acid metabolic process; F:RNA binding; F:hydrolase activity, acting on ester bonds; F:structural constituent of ribosome; P:translation; C:ribosome
GJ01931	5.27805	3	2.73807	3	Splicing coactivator SRm160/300, subunit SRm300	RNA processing and modification	445292	445292	Splicing coactivator SRm160/300, subunit SRm300	RNA processing and modification	estExtDG_fgenesh_newKGs_kg.C_4210010	99.1	1446	5	3	1	1441	1	1443	0	2750																1441
GJ02049	3.32894	3	1.66774	3	0	0	448232	448232			estExtDG_Genemark1.C_50572	99.86	1419	2	0	1	1419	1	1419	0	2797																1419
GJ02145	2.60857	3	2.61431	3	0	0	432014	432014			estExtDG_fgenesh_newKGs_kg.C_30042	99.93	1390	1	0	15	1404	1	1390	0	2748																1404
GJ02306	2.11852	3	1.61207	3	Thioredoxin, nucleoredoxin and related proteins	General function prediction only	436388	436388	Thioredoxin, nucleoredoxin and related proteins	General function prediction only	estExtDG_fgenesh_newKGs_kg.C_410040	100	1360	0	0	1	1360	3	1362	0	2696	445503	Thioredoxin, nucleoredoxin and related proteins	General function prediction only	estExtDG_fgenesh_newKGs_kg.C_4590001	99.19	1360	9	1	1	1360	3	1360	0	2603	nxn_bovin; nucleoredoxin	1379	10	4.50176e-60	0.512	F:oxidoreductase activity, acting on sulfur group of donors, NAD or NADP as acceptor; P:response to chemical stimulus; P:pollen tube growth; P:regulation of cellular process; F:antioxidant activity; C:intracellular part	EC:1.8.1.0
GJ02350	1.77666	3	2.51586	3	predicted protein [Phaeodactylum tricornutum CCAP 1055/1]	N/A	B2G, 453743, 453743	453743			estExtDG_Genemark1.C_910135	100	491	0	0	1	491	10	500	0	973	453743			estExtDG_Genemark1.C_910135	98.41	251	1	1	699	946	622	872	4e-129	462	predicted protein [Phaeodactylum tricornutum CCAP 1055/1]	1374	1	2.50513e-17	0.76	-
GJ02386	9.31766	3	1.8158	3	Transcription factor Abd-B, contains HOX domain	Transcription	435596	435596	Transcription factor Abd-B, contains HOX domain	Transcription	estExtDG_fgenesh_newKGs_kg.C_310047	99.07	755	2	1	1	755	1	750	0	1441	123143	Transcription factor Abd-B, contains HOX domain	Transcription	fgeneshEH_pg.1859__2	98.18	274	5	0	754	1027	190	463	1e-141	504		1371
GJ02389	2.05375	3	1.56774	3	Thioredoxin, nucleoredoxin and related proteins	General function prediction only	445503	445503	Thioredoxin, nucleoredoxin and related proteins	General function prediction only	estExtDG_fgenesh_newKGs_kg.C_4590001	99.26	1355	4	3	21	1370	1	1354	0	2589	436388	Thioredoxin, nucleoredoxin and related proteins	General function prediction only	estExtDG_fgenesh_newKGs_kg.C_410040	99.12	1357	4	3	21	1370	1	1356	0	2581	nxn_bovin; nucleoredoxin	1370	10	5.83993e-60	0.512	F:oxidoreductase activity, acting on sulfur group of donors, NAD or NADP as acceptor; P:response to chemical stimulus; P:pollen tube growth; P:regulation of cellular process; F:antioxidant activity; C:intracellular part	EC:1.8.1.0
GJ02414	2.08422	2	2.58602	3	LRR-containing protein	Function unknown	365906	365906	LRR-containing protein	Function unknown	fgenesh_newKGs_kg.200__2__2687004:3	100	1366	0	0	1	1366	1	1366	0	2708	438657	LRR-containing protein	Function unknown	estExtDG_fgenesh_newKGs_kg.C_810043	90.55	1079	96	1	109	1187	174	1246	0	1332		1366
GJ02431	1.66131	3	2.1473	3	Catalytic subunit of the meiotic double strand break transesterase	Replication, recombination and repair	66465	66465	Catalytic subunit of the meiotic double strand break transesterase	Replication, recombination and repair	e_gw1.50.61.1	99.51	206	1	0	1	206	81	286	1e-110	400	66465	Catalytic subunit of the meiotic double strand break transesterase	Replication, recombination and repair	e_gw1.50.61.1	98.77	163	2	0	800	962	1015	1177	1e-082	307	top6a_arath; dna topoisomerase 6 subunit a; 6a; meiotic recombination protein spo11-3; 11-3; protein brassinosteroid insensitive 5; protein root hairless 2	1364	10	5.28246e-180	0.588	P:floral organ development; P:seed development; P:epidermal cell fate specification; P:chiasma assembly; P:meiotic DNA double-strand break processing; P:embryo sac development; F:identical protein binding; P:female gamete generation; P:spermatogenesis; P:	EC:5.99.1.3
GJ02455	2.34463	3	1.88278	3	conserved unknown protein [Ectocarpus siliculosus]	N/A	B2G, 433882,	433882			estExtDG_fgenesh_newKGs_kg.C_140189	99.73	737	2	0	1	737	1	737	0	1445															conserved unknown protein [Ectocarpus siliculosus]	1360	1	8.39284e-10	0.43	-
GJ02491	3.21935	3	6.72935	3	0	0	440928	440928			estExtDG_fgenesh_newKGs_kg.C_1390011	100	1354	0	0	1	1354	1	1354	0	2684	438161			estExtDG_fgenesh_newKGs_kg.C_710027	99.45	1277	7	0	1	1277	1	1277	0	2476		1354
GJ02504	5.65665	3	2.92746	3	0	0	0																														1353
GJ02687	2.47073	3	2.10601	3	mnmg_jansc; trna uridine 5-carboxymethylaminomethyl modification enzyme; glucose-inhibited division protein a	N/A	B2G																													mnmg_jansc; trna uridine 5-carboxymethylaminomethyl modification enzyme; glucose-inhibited division protein a	1328	10	1.36694e-77	0.586	C:cytoplasm; P:tRNA processing; P:tRNA wobble uridine modification; F:FAD binding; F:molecular_function; P:biological_process
GJ02724	2.5801	3	1.84194	3	0	0	363328	363328			fgenesh_newKGs_kg.145__11__EST_ALL.fasta.Contig2838	99.62	1312	2	1	1	1309	1	1312	0	2557	362178			fgenesh_newKGs_kg.126__12__2691056:1	98.55	1174	14	1	88	1258	47	1220	0	2189		1324
GJ02869	3.36779	3	7.67009	3	Serine carboxypeptidases (lysosomal cathepsin A)	N/A	424894	201424			gm1.1400117	100	598	0	0	332	929	222	819	0	1185	424894	Serine carboxypeptidases (lysosomal cathepsin A)	Posttranslational modification, protein turnover, chaperones	estExtDG_fgenesh_newKGs_pm.C_3900010	93.85	130	5	2	1057	1185	1	128	2e-044	180	mpv17_bovin; protein mpv17	1305	10	9.59731e-10	0.443	P:cellular process; C:intracellular membrane-bounded organelle; C:cytoplasmic part; C:membrane	-
GJ02892	2.45524	2	1.62692	2	0	0	0																														1302
GJ02923	3.10264	3	3.00845	3	yu87_arath; upf0187 protein chloroplastic flags: precursor	N/A	B2G, 459409, 243721	459409			estExtDG_Genemark1.C_4970013	100	720	0	0	425	1144	880	1599	0	1427	243721			gm1.39700006	90.22	92	9	0	778	869	22	113	1e-023	111	yu87_arath; upf0187 protein chloroplastic flags: precursor	1296	9	9.1627e-38	0.476667	F:molecular_function; P:biological_process; C:integral to membrane; C:membrane; C:plasma membrane
GJ02936	4.39064	3	1.99036	3	Actin and related proteins	Cytoskeleton	436648	436648	Actin and related proteins	Cytoskeleton	estExtDG_fgenesh_newKGs_kg.C_460066	99.75	1219	3	0	2	1220	1	1219	0	2393	436853	Actin and related proteins	Cytoskeleton	estExtDG_fgenesh_newKGs_kg.C_500032	95.87	1210	47	2	7	1213	42	1251	0	1988	act3_limpo; actin-3 flags: precursor	1295	10	0	0.97	F:structural constituent of cytoskeleton; C:soluble fraction; C:cortical cytoskeleton; P:sarcomere organization; F:protein binding; C:filamentous actin; F:ATP binding; C:cytosol	-
GJ03079	2.36583	3	1.68132	3	Serine/threonine protein kinase	Signal transduction mechanisms	432448	432448	Serine/threonine protein kinase	Signal transduction mechanisms	estExtDG_fgenesh_newKGs_kg.C_50002	98.9	1270	13	1	1	1270	1	1269	0	2399																1277
GJ03251	3.03378	3	2.68967	3	uncharacterized iron-regulated protein	N/A	B2G, 440072, 255815	440072			estExtDG_fgenesh_newKGs_kg.C_1170034	99.13	1035	7	2	5	1038	1	1034	0	1965	255815			gm1.393000001	98.96	288	3	0	534	821	7	294	7e-155	547	uncharacterized iron-regulated protein	1255	10	2.59432e-22	0.448	P:oxidation reduction; F:oxidoreductase activity, acting on paired donors, with incorporation or reduction of molecular oxygen; F:iron ion binding; F:L-ascorbic acid binding; F:oxidoreductase activity
GJ03338	1.54335	3	2.36816	3	0	0	233947	233947			gm1.19900011	99.89	928	1	0	1	928	241	1168	0	1832																1243
GJ03355	20.8499	2	4.73618	2	klc_strpu; kinesin light chain; klc	N/A	B2G, 240132, 216440	240132			gm1.30200051	98.06	206	4	0	727	932	182	387	2e-103	377	216440			gm1.6900162	96.97	132	4	0	801	932	88	219	2e-059	230	klc_strpu; kinesin light chain; klc	1241	10	4.98737e-18	0.509	C:cytoplasm; P:microtubule-based movement; C:protein complex; F:protein binding; C:cytoskeletal part; F:catalytic activity; C:microtubule cytoskeleton; C:cell projection	-
GJ03369	1.8977	2	2.28088	3	Predicted alpha/beta hydrolase	General function prediction only	371869	371869	Predicted alpha/beta hydrolase	General function prediction only	fgenesh_newKGs_kg.710__1__2694882:1	100	1239	0	0	1	1239	1	1239	0	2456	350772	Predicted alpha/beta hydrolase	General function prediction only	fgenesh_newKGs_kg.8__48__EST_ALL.fasta.Contig1690	99.76	1241	1	1	1	1239	1	1241	0	2430	alpha beta hydrolase	1239	9	6.85096e-30	0.482222	F:hydrolase activity
GJ03382	2.26043	3	2.94823	3	mpu1_caeel; mannose-p-dolichol utilization defect 1 protein homolog	N/A	B2G, 251164, 251164	251164			gm1.104900001	98.08	468	0	1	151	618	1	459	0	864	251164			gm1.104900001	100	114	0	0	676	789	523	636	3e-058	226	mpu1_caeel; mannose-p-dolichol utilization defect 1 protein homolog	1238	4	4.14098e-09	0.4775	C:cell part; P:primary metabolic process	-
GJ03437	5.11742	3	2.38802	3	DHHC-type Zn-finger proteins	N/A	441060	442299			estExtDG_fgenesh_newKGs_kg.C_1790024	100	1230	0	0	1	1230	26	1255	0	2438	441060	DHHC-type Zn-finger proteins	General function prediction only	estExtDG_fgenesh_newKGs_kg.C_1420073	98.13	1016	7	4	4	1019	70	1073	0	1848	hypothetical protein AURANDRAFT_66343 [Aureococcus anophagefferens]	1230	1	3.33712e-22	0.48	-
GJ03455	2.36376	3	1.7402	3	his8_moota; histidinol-phosphate aminotransferase; imidazole acetol-phosphate transaminase	N/A	B2G, 73406, 63449	73406	Histidinol phosphate aminotransferase	Amino acid transport and metabolism	e_gw1.230.1.1	99.32	1177	8	0	8	1184	1	1177	0	2270	63449			e_gw1.16.85.1	99.15	1180	10	0	8	1187	1	1180	0	2260	his8_moota; histidinol-phosphate aminotransferase; imidazole acetol-phosphate transaminase	1228	10	1.76449e-51	0.494	F:transferase activity; P:metabolic process	-
GJ03524	4.7121	3	4.42625	3	0	0	0																														1220
GJ03618	5.96088	3	3.41081	3	0	0	0																														1210
GJ03682	4.45541	3	2.10559	3	0	0	0																														1204
GJ03735	2.77105	2	1.5533	2	pxmp2_bovin; peroxisomal membrane protein 2	N/A	B2G																													pxmp2_bovin; peroxisomal membrane protein 2	1198	5	1.04665e-10	0.424	C:cell part	-
GJ03810	2.28629	3	1.51911	2	Alkyl hydroperoxide reductase/peroxiredoxin	N/A	432312	444838			estExtDG_fgenesh_newKGs_kg.C_3640008	100	1185	0	0	1	1185	1	1185	0	2349	432312	Alkyl hydroperoxide reductase/peroxiredoxin	Posttranslational modification, protein turnover, chaperones	estExtDG_fgenesh_newKGs_kg.C_40140	100	1173	0	0	13	1185	12	1184	0	2325	pr2e2_orysj; peroxiredoxin-2e- chloroplastic; peroxiredoxin iie-2; thioredoxin reductase 2e-2 flags: precursor	1191	10	3.49367e-21	0.506	C:intracellular membrane-bounded organelle; C:cytoplasmic part	-
GJ03815	2.75237	3	1.52098	2	Tyrosine kinase specific for activated (GTP-bound) p21cdc42Hs	Signal transduction mechanisms	457955	457955	Tyrosine kinase specific for activated (GTP-bound) p21cdc42Hs	Signal transduction mechanisms	estExtDG_Genemark1.C_2880010	98.56	1184	2	7	1	1179	467	1640	0	2173	443193	Tyrosine kinase specific for activated (GTP-bound) p21cdc42Hs	Signal transduction mechanisms	estExtDG_fgenesh_newKGs_kg.C_2250030	89.13	92	10	0	243	334	294	385	3e-021	103	ht1_arath; serine threonine-protein kinase ht1; high leaf temperature protein 1	1190	10	1.57725e-15	0.517	P:anther development; P:response to water deprivation; F:protein kinase activity; P:embryonic meristem development; C:cytoplasm; P:pollen germination; P:regulation of transcription factor activity; P:response to cold; P:response to abscisic acid stimulus;	-
GJ03837	2.14031	3	1.82086	3	Replication factor C, subunit RFC2	Replication, recombination and repair	358490	358490	Replication factor C, subunit RFC2	Replication, recombination and repair	fgenesh_newKGs_kg.70__7__2686505:1	99.49	1188	6	0	1	1188	1	1188	0	2307	439101			estExtDG_fgenesh_newKGs_kg.C_930007	99.41	1188	7	0	1	1188	1	1188	0	2300	rfc2_mouse; replication factor c subunit 2; activator 1 40 kda subunit; a1 40 kda subunit; activator 1 subunit 2; replication factor c 40 kda subunit; rf-c 40 kda subunit; rfc40	1188	10	1.08437e-140	0.779	C:nucleoplasm; F:protein binding; C:Elg1 RFC-like complex; C:Rad17 RFC-like complex; P:auxin biosynthetic process; P:mitotic chromosome condensation; C:Ctf18 RFC-like complex; P:nucleotide-excision repair, DNA gap filling; C:cytosol; P:female meiosis chro	-
GJ03880	2.05989	3	1.76826	3	E3 ubiquitin ligase, Cullin 1 component	Posttranslational modification, protein turnover, chaperones	433569	433569	E3 ubiquitin ligase, Cullin 1 component	Posttranslational modification, protein turnover, chaperones	estExtDG_fgenesh_newKGs_kg.C_120097	100	1147	0	0	23	1169	2154	1008	0	2274	124731			fgeneshEH_pg.6388__1	100	400	0	0	67	466	1	400	0	793		1184
GJ03949	2.75475	2	2.39272	2	nat_mycsm; arylamine n-acetyltransferase	N/A	B2G, 451400, 222756	451400			estExtDG_Genemark1.C_410136	99.64	824	3	0	70	893	1	824	0	1610	222756			gm1.10500032	87.5	168	21	0	718	885	604	771	3e-040	167	nat_mycsm; arylamine n-acetyltransferase	1177	4	2.31474e-25	0.445	F:acetyltransferase activity; C:cytoplasm; F:arylamine N-acetyltransferase activity; F:transferase activity; F:acyltransferase activity; P:metabolic process; F:N-hydroxyarylamine O-acetyltransferase activity
GJ04050	6.11151	3	1.70933	3	0	0	198974	198974			gm1.900166	99.65	286	1	0	676	961	477	762	2e-158	559	229957			gm1.16000001	98.95	286	3	0	676	961	477	762	1e-153	543		1167
GJ04065	2.90104	3	29.386	3	RNAse L inhibitor, ABC superfamily	N/A	424475	435688			estExtDG_fgenesh_newKGs_kg.C_320078	100	1166	0	0	1	1166	5	1170	0	2311	424475	RNAse L inhibitor, ABC superfamily	RNA processing and modification	estExtDG_fgenesh_newKGs_pm.C_2810003	99.72	1084	3	0	83	1166	1099	16	0	2125		1166
GJ04084	3.33082	3	2.21929	3	Histone deacetylase complex, catalytic component HDA1	Chromatin structure and dynamics	448459	448459	Histone deacetylase complex, catalytic component HDA1	Chromatin structure and dynamics	estExtDG_Genemark1.C_80069	100	532	0	0	633	1164	593	1124	0	1055	448459	Histone deacetylase complex, catalytic component HDA1	Chromatin structure and dynamics	estExtDG_Genemark1.C_80069	100	299	0	0	304	602	234	532	1e-168	593	y245_syny3; uncharacterized protein slr0245	1164	10	1.50967e-37	0.529	F:hydrolase activity, acting on carbon-nitrogen (but not peptide) bonds, in linear amides; P:regulation of signal transduction; P:regulation of macromolecule biosynthetic process; P:negative regulation of cellular metabolic process; P:cellular component a	EC:3.5.1.0
GJ04122	3.60389	3	1.74033	3	0	0	432637	432637			estExtDG_fgenesh_newKGs_kg.C_50229	100	423	0	0	1	423	1	423	0	839	432637			estExtDG_fgenesh_newKGs_kg.C_50229	95.38	65	3	0	443	507	485	549	8e-022	105		1160
GJ04194	4.1288	3	4.13134	3	DHHC-type Zn-finger proteins	General function prediction only	441060	441060	DHHC-type Zn-finger proteins	General function prediction only	estExtDG_fgenesh_newKGs_kg.C_1420073	100	1130	0	0	1	1130	2	1131	0	2240	442299			estExtDG_fgenesh_newKGs_kg.C_1790024	98.13	1016	7	4	69	1072	29	1044	0	1848	hypothetical protein AURANDRAFT_66343 [Aureococcus anophagefferens]	1153	1	6.11215e-22	0.48	-
GJ04208	2.29666	3	1.56023	2	lonf3_macfa; lon peptidase n-terminal domain and ring finger protein 3	N/A	B2G, 198666,	198666			gm1.800421	100	254	0	0	431	684	170	423	9e-142	504															lonf3_macfa; lon peptidase n-terminal domain and ring finger protein 3	1152	10	2.82277e-10	0.536	F:binding; P:primary metabolic process; P:cellular macromolecule metabolic process; P:response to DNA damage stimulus	-
GJ04213	5.46017	3	2.14511	3	tt30a_xentr; tetratricopeptide repeat protein 30a; tpr repeat protein 30a	N/A	B2G																													tt30a_xentr; tetratricopeptide repeat protein 30a; tpr repeat protein 30a	1151	10	1.16801e-152	0.798	C:axonemal microtubule; C:cilium; F:binding; P:protein polyglutamylation; P:intraflagellar transport; F:transporter activity	-
GJ04262	2.26594	3	2.10375	3	0	0	434759	434759			estExtDG_fgenesh_newKGs_kg.C_210058	99.83	1144	2	0	1	1144	1	1144	0	2252																1147
GJ04285	2.74504	3	1.7813	3	0	441924	441924	434478	CCCH-type Zn-finger protein	General function prediction only	estExtDG_fgenesh_newKGs_kg.C_190043	99.65	1144	2	1	1	1144	1	1142	0	2230	441924			estExtDG_fgenesh_newKGs_kg.C_1670048	98.53	1154	3	3	1	1144	1	1150	0	2151		1144
GJ04385	2.86958	3	2.01787	3	Chaperone-dependent E3 ubiquitin protein ligase (contains TPR repeats)	Posttranslational modification, protein turnover, chaperones	454068	454068	Chaperone-dependent E3 ubiquitin protein ligase (contains TPR repeats)	Posttranslational modification, protein turnover, chaperones	estExtDG_Genemark1.C_1010029	100	1128	0	0	7	1134	312	1439	0	2236																1134
GJ04402	2.06392	3	1.57512	3	0	0	446806	446806			estExtDG_fgenesh_newKGs_kg.C_10680003	100	1132	0	0	1	1132	1	1132	0	2244	434957			estExtDG_fgenesh_newKGs_kg.C_230057	100	1132	0	0	1	1132	1	1132	0	2244		1133
GJ04445	2.53086	3	6.18524	3	Collagens (type IV and type XIII), and related proteins	N/A	314476	458207			estExtDG_Genemark1.C_3100030	99.7	330	1	0	792	1121	617	288	0	646	314476	Collagens (type IV and type XIII), and related proteins	Extracellular structures	fgenesh_newKGs_pm.181__8	89.01	91	10	0	549	639	962	872	1e-020	101		1129
GJ04448	2.69537	3	3.28222	3	Predicted E3 ubiquitin ligase	N/A	434319	371658			fgenesh_newKGs_kg.656__1__EST_ALL.fasta.Contig5979	96.66	329	11	0	78	406	39	367	3e-160	565	434319	Predicted E3 ubiquitin ligase	Posttranslational modification, protein turnover, chaperones	estExtDG_fgenesh_newKGs_kg.C_180027	96.81	313	10	0	78	390	39	351	4e-153	541	predicted protein [Naegleria gruberi]	1128	1	1.84998e-07	0.44	F:metal ion binding; F:zinc ion binding; F:protein binding
GJ04452	5.93909	2	3.3317	2	0	0	0																														1129
GJ04470	2.59011	2	3.91096	2	vf193_iiv3; apoptosis inhibitor 021l	N/A	B2G																													vf193_iiv3; apoptosis inhibitor 021l	1126	1	1.92879e-08	0.66	F:binding	-
GJ04513	3.22464	3	1.72359	3	OTU (ovarian tumor)-like cysteine protease	Signal transduction mechanisms	438907	438907	OTU (ovarian tumor)-like cysteine protease	Signal transduction mechanisms	estExtDG_fgenesh_newKGs_kg.C_880048	99.02	1126	4	1	1	1119	81	1206	0	2149															otu-like cysteine protease domain-containing protein	1123	10	1.96913e-35	0.595	F:peptidase activity; F:molecular_function; P:biological_process; C:cellular_component
GJ04557	3.46521	3	2.28175	3	hsp82_tobac; heat shock protein 82	N/A	B2G																													hsp82_tobac; heat shock protein 82	1119	10	1.32511e-133	0.838	P:defense response; C:cytosol; C:cell wall; P:response to water deprivation; C:mitochondrion; P:protein folding; P:response to salt stress; P:heat acclimation; P:flower development; P:protein stabilization; F:ATP binding; P:leaf development; F:unfolded pr	-
GJ04704	5.77988	2	3.85444	2	mRNA cap methyltransferase	RNA processing and modification	99454	99454	mRNA cap methyltransferase	RNA processing and modification	fgeneshEH_pg.19__42	99.44	1063	6	0	43	1105	1	1063	0	2060																1105
GJ04751	2.35784	3	4.10919	3	0	0	444965	444965			estExtDG_fgenesh_newKGs_kg.C_3780009	97.67	516	4	3	1	513	2719	2209	0	914																1101
GJ04767	1.5568	2	1.82568	2	0	0	0																														1100
GJ04822	3.98997	3	2.3199	3	Predicted cyclin	N/A	350363	369206			fgenesh_newKGs_kg.355__18__2689092:3	98.92	926	5	3	174	1094	1	926	0	1737	350363	Predicted cyclin	General function prediction only	fgenesh_newKGs_kg.5__263__2689092:3	98.92	926	5	3	174	1094	1	926	0	1737	ccny_mouse; cyclin-y; cyclin fold protein 1	1094	10	1.96637e-12	0.518	P:Wnt receptor signaling pathway; P:regulation of biological process; P:cell cycle; C:intracellular part; C:membrane	-
GJ04840	3.6227	3	2.39818	3	0	0	0																														1093
GJ04851	1.89474	3	2.57508	3	0	0	0																														1092
GJ04873	3.76897	3	3.17489	3	0	0	447085	447085			estExtDG_fgenesh_newKGs_kg.C_15450001	99.04	520	5	0	14	533	155	674	0	991	432309			estExtDG_fgenesh_newKGs_kg.C_40134	98.46	520	8	0	14	533	155	674	0	967		1092
GJ04888	11.5639	3	5.22018	3	0	0	239213	239213			gm1.28400024	99.31	145	1	0	372	516	425	569	2e-74	280	195147			gm1.300198	98.62	145	2	0	372	516	401	545	6e-072	272		1089
GJ04907	11.6903	3	3.20277	3	icme gene product	N/A	B2G, 103236,	103236			fgeneshEH_pg.47__103	90.59	85	8	0	684	768	1445	1529	8e-22	105															icme gene product	1089	10	6.73475e-11	0.725	-
GJ04921	9.01024	3	5.69109	3	hypothetical protein CHLREDRAFT_173868 [Chlamydomonas reinhardtii]	N/A	B2G																													hypothetical protein CHLREDRAFT_173868 [Chlamydomonas reinhardtii]	1086	2	2.15412e-09	0.425	F:sulfotransferase activity
GJ04922	2.3368	3	2.64873	3	0	0	437161	437161			estExtDG_fgenesh_newKGs_kg.C_550017	99.91	1086	1	0	1	1086	1	1086	0	2145	99843			fgeneshEH_pg.21__20	87.5	448	53	1	162	606	38	485	1e-122	440		1086
GJ04925	10.5415	3	2.72183	3	Splicing coactivator SRm160/300, subunit SRm300	RNA processing and modification	435892	435892	Splicing coactivator SRm160/300, subunit SRm300	RNA processing and modification	estExtDG_fgenesh_newKGs_kg.C_350140	100	670	0	0	414	1083	334	1003	0	1328	204696			gm1.2200153	99.06	106	1	0	231	336	106	1	4e-051	202		1085
GJ04951	7.41697	3	3.23795	3	0	0	438803	438803			estExtDG_fgenesh_newKGs_kg.C_860079	99.91	1081	1	0	1	1081	1	1081	0	2135	439529			estExtDG_fgenesh_newKGs_kg.C_1030005	99.34	455	3	0	623	1077	424	878	0	878		1083
GJ05063	2.33289	2	1.56901	2	0	0	364615	364615			fgenesh_newKGs_kg.168__66__EST_ALL.fasta.Contig2617	99.06	1067	1	1	1	1058	1067	1	0	2044	356621			fgenesh_newKGs_kg.50__97__EST_ALL.fasta.Contig2617	99.34	1060	1	3	1	1058	1056	1	0	2028		1074
GJ05064	2.46513	2	1.98469	2	0	0	214704	214704			gm1.6200143	98.72	705	9	0	35	739	1	705	0	1326	255695			gm1.378300002	95.38	238	5	1	74	311	7	238	1e-106	387		1074
GJ05066	2.73057	3	1.85723	3	0	0	440704	440704			estExtDG_fgenesh_newKGs_kg.C_1340064	100	220	0	0	387	606	1	220	2e-121	436	439996			estExtDG_fgenesh_newKGs_kg.C_1150015	100	220	0	0	387	606	1	220	2e-121	436		1073
GJ05131	2.57823	3	1.74701	3	predicted protein [Thalassiosira pseudonana CCMP1335]	N/A	B2G, 461939, 240426	461939			estExtDG_fgeneshEH_pg.C_90015	99.32	1034	0	1	41	1067	7	1040	0	1998	240426			gm1.30800031	100	882	0	0	41	922	1	882	0	1748	predicted protein [Thalassiosira pseudonana CCMP1335]	1067	5	1.16176e-27	0.428	C:integral to membrane
GJ05254	4.53355	3	2.25733	3	0	0	0																														1057
GJ05270	3.34337	3	2.21271	3	Actin regulatory protein (Wiskott-Aldrich syndrome protein)	Signal transduction mechanisms	452414	452414	Actin regulatory protein (Wiskott-Aldrich syndrome protein)	Signal transduction mechanisms	estExtDG_Genemark1.C_610190	100	58	0	0	990	1047	8636	8693	8e-25	115																1055
GJ05304	3.69841	3	2.24768	3	hypothetical protein ENVG_00066 [Emiliania huxleyi virus 84]	N/A	B2G																													hypothetical protein ENVG_00066 [Emiliania huxleyi virus 84]	1053	4	2.35274e-17	0.42	-
GJ05313	2.36046	3	3.17614	3	Predicted E3 ubiquitin ligase	Posttranslational modification, protein turnover, chaperones	434319	434319	Predicted E3 ubiquitin ligase	Posttranslational modification, protein turnover, chaperones	estExtDG_fgenesh_newKGs_kg.C_180027	99.62	1054	1	2	1	1052	37	1089	0	2044	371658			fgenesh_newKGs_kg.656__1__EST_ALL.fasta.Contig5979	99.71	700	0	1	353	1052	372	1069	0	1366	predicted protein [Naegleria gruberi]	1052	1	2.04219e-07	0.44	F:metal ion binding; F:zinc ion binding; F:protein binding
GJ05345	4.04397	3	2.40604	3	cbsx1_arath; cbs domain-containing protein chloroplastic; cbs domain-containing protein 2; 2; protein loss of the timing of et and ja biosynthesis 2; 2 flags: precursor	N/A	B2G																													cbsx1_arath; cbs domain-containing protein chloroplastic; cbs domain-containing protein 2; 2; protein loss of the timing of et and ja biosynthesis 2; 2 flags: precursor	1050	7	1.10397e-12	0.5	C:chloroplast	-
GJ05355	2.72873	3	1.62143	3	0	0	357156	357156			fgenesh_newKGs_kg.56__27__EST_ALL.fasta.Contig5136	99.61	1013	2	1	37	1049	1	1011	0	1970	371301			fgenesh_newKGs_kg.572__9__EST_ALL.fasta.Contig5136	98.9	997	5	3	37	1033	1	991	0	1871		1049
GJ05412	2.23496	3	1.77271	3	Aquaporin (major intrinsic protein family)	Carbohydrate transport and metabolism	432761	432761	Aquaporin (major intrinsic protein family)	Carbohydrate transport and metabolism	estExtDG_fgenesh_newKGs_kg.C_50366	100	1044	0	0	1	1044	6	1049	0	2070															glpf_shifl; glycerol uptake facilitator protein; aquaglyceroporin	1044	10	1.28086e-26	0.453	F:metal ion binding; C:integral to membrane; C:membrane; P:transmembrane transport; P:glycerol metabolic process; P:transport; C:plasma membrane; F:transporter activity; F:water channel activity
GJ05446	2.36868	3	2.47773	3	0	0	356514	356514			fgenesh_newKGs_kg.48__111__EST_ALL.fasta.Contig3119	99.52	1040	2	1	5	1041	5	1044	0	2018																1041
GJ05481	3.12601	2	2.19545	2	0	0	0																														1038
GJ05538	3.30413	3	1.78633	3	0	0	458202	458202			estExtDG_Genemark1.C_3100018	99.8	1020	2	0	1	1020	1	1020	0	2006	441710			estExtDG_fgenesh_newKGs_kg.C_1620003	99.51	1020	5	0	1	1020	1	1020	0	1982		1033
GJ05541	1.95241	3	3.13431	3	0	0	440928	440928			estExtDG_fgenesh_newKGs_kg.C_1390011	99.58	956	4	0	1	956	416	1371	0	1863	438161			estExtDG_fgenesh_newKGs_kg.C_710027	99.54	862	4	0	1	862	416	1277	0	1677		1033
GJ05610	7.09702	3	15.2237	3	0	0	0																														1027
GJ05633	2.751	3	1.87773	3	0	0	0																														1024
GJ05745	3.8963	3	1.86403	3	Microtubule-associated anchor protein involved in autophagy and membrane trafficking	N/A	439957	118718			fgeneshEH_pg.420__7	100	113	0	0	328	440	47	159	1e-57	224	439957	Microtubule-associated anchor protein involved in autophagy and membrane trafficking	Cytoskeleton	estExtDG_fgenesh_newKGs_kg.C_1130043	100	113	0	0	328	440	69	181	1e-057	224	atg8_phyin; autophagy-related protein 8; autophagy-related ubiquitin-like modifier atg8 flags: precursor	1015	10	2.01237e-52	0.716	F:microtubule binding; P:transport; C:vacuolar membrane; C:cytoplasmic vesicle; P:autophagy; C:tubulin complex	-
GJ05758	2.56779	3	2.44865	3	von willebrand factor type a domain protein	N/A	B2G, 445944,	445944			estExtDG_fgenesh_newKGs_kg.C_5660007	100	1000	0	0	1	1000	11	1010	0	1982															von willebrand factor type a domain protein	1014	10	1.69928e-24	0.532	-
GJ05762	6.53015	3	1.85227	3	0	0	438803	438803			estExtDG_fgenesh_newKGs_kg.C_860079	98.81	168	2	0	847	1014	838	1005	1e-85	317	439529			estExtDG_fgenesh_newKGs_kg.C_1030005	100	158	0	0	857	1014	649	806	2e-084	313		1014
GJ05807	3.90543	3	4.38781	3	0	0	0																														1011
GJ05832	2.59364	3	1.79981	3	0	0	0																														1009
GJ05849	2.70585	2	3.08053	2	0	0	0																														1008
GJ05858	4.61573	2	2.06135	2	0	0	200674	200674			gm1.1200340	100	346	0	0	411	756	447	792	0	686																1007
GJ05939	2.52147	3	1.51552	2	0	0	439335	439335			estExtDG_fgenesh_newKGs_kg.C_980030	100	1001	0	0	1	1001	950	1950	0	1984	445858			estExtDG_fgenesh_newKGs_kg.C_5360006	99.2	1004	5	1	1	1001	1681	2684	0	1923		1001
GJ06009	3.72085	3	4.37994	3	yu87_arath; upf0187 protein chloroplastic flags: precursor	N/A	B2G, 243721, 243721	243721			gm1.39700006	98.18	165	3	0	143	307	1	165	1e-81	303	243721			gm1.39700006	100	66	0	0	395	460	175	240	1e-029	131	yu87_arath; upf0187 protein chloroplastic flags: precursor	995	2	1.66948e-09	0.55	F:molecular_function; P:biological_process
GJ06012	2.31902	3	2.12747	3	0	0	255537	255537			gm1.357300001	100	228	0	0	533	760	499	726	3e-126	452	229446			gm1.15500115	100	225	0	0	533	757	499	723	2e-124	446		995
GJ06028	1.5974	3	2.0293	3	yvri_caeel; gilt-like protein flags: precursor	N/A	B2G, 436560, 424763	436560	Gamma-interferon inducible lysosomal thiol reductase	Posttranslational modification, protein turnover, chaperones	estExtDG_fgenesh_newKGs_kg.C_450064	99.9	994	1	0	1	994	1	994	0	1963	424763			estExtDG_fgenesh_newKGs_pm.C_3540001	99.3	996	5	1	1	994	1	996	0	1913	yvri_caeel; gilt-like protein flags: precursor	994	3	1.32079e-11	0.463333	C:integral to membrane; P:negative regulation of fibroblast proliferation; C:lysosome; P:protein stabilization; P:antigen processing and presentation of exogenous peptide antigen via MHC class II
GJ06091	2.31017	3	1.89744	3	0	0	456863	456863			estExtDG_Genemark1.C_2020061	100	324	0	0	1	324	26	349	0	642	452555			estExtDG_Genemark1.C_640079	100	324	0	0	1	324	26	349	0	642		989
GJ06117	6.66578	3	3.05294	3	0	0	0																														987
GJ06169	5.45714	3	2.52719	3	0	0	435837	435837			estExtDG_fgenesh_newKGs_kg.C_350038	100	983	0	0	1	983	1	983	0	1949	124227			fgeneshEH_pg.4523__1	99.53	426	2	0	80	505	1	426	0	829		983
GJ06177	4.87067	3	2.18197	3	0	0	0																														983
GJ06270	2.20538	2	1.8548	2	0	0	438318	438318			estExtDG_fgenesh_newKGs_kg.C_740036	99.88	833	1	0	1	833	23	855	0	1643																975
GJ06281	2.55071	3	2.92112	3	0	0	358320	358320			fgenesh_newKGs_kg.68__5__2695963:1	99.59	966	4	0	10	975	3	968	0	1883	374187			fgenesh_newKGs_kg.4774__1__2695963:1	99.39	815	5	0	87	901	1	815	0	1576		975
GJ06286	2.35221	3	2.35974	3	hprt_aquae; hypoxanthine-guanine phosphoribosyltransferase; hgprt; hgprtase	N/A	B2G, 248517,	248517			gm1.67500006	99.18	245	2	0	239	483	117	361	1e-131	470															hprt_aquae; hypoxanthine-guanine phosphoribosyltransferase; hgprt; hgprtase	974	10	1.66474e-22	0.542	F:metal ion binding; P:nucleoside metabolic process; C:cytoplasm; F:transferase activity; P:purine ribonucleoside salvage; F:transferase activity, transferring glycosyl groups; F:hypoxanthine phosphoribosyltransferase activity
GJ06327	2.30654	3	1.67234	3	Prolyl 4-hydroxylase alpha subunit	Amino acid transport and metabolism	435815	435815	Prolyl 4-hydroxylase alpha subunit	Amino acid transport and metabolism	estExtDG_fgenesh_newKGs_kg.C_350009	99.69	972	3	0	1	972	1	972	0	1903	116295			fgeneshEH_pg.287__1	100	82	0	0	21	102	564	645	3e-039	163	p4htm_mouse; transmembrane prolyl 4-hydroxylase; p4h-tm; hypoxia-inducible factor prolyl hydroxylase 4; hif-ph4; hif-prolyl hydroxylase 4; hph-4	972	10	3.02294e-17	0.419	F:oxidoreductase activity; C:endoplasmic reticulum	-
GJ06353	2.40601	3	2.25573	3	0	0	443656	443656			estExtDG_fgenesh_newKGs_kg.C_2550009	100	970	0	0	1	970	1	970	0	1923	349407			fgenesh_newKGs_kg.1__366__2697573:1	99.07	972	2	3	1	970	1	967	0	1840		970
GJ06459	1.86103	3	2.63015	3	short-chain dehydrogenase reductase sdr	N/A	B2G, 450587,	450587			estExtDG_Genemark1.C_270307	100	796	0	0	1	796	1	796	0	1578															short-chain dehydrogenase reductase sdr	961	2	2.14378e-43	0.55	F:binding; F:oxidoreductase activity; P:metabolic process; F:catalytic activity
GJ06467	2.42028	3	1.72696	3	Collagens (type IV and type XIII), and related proteins	Extracellular structures	440950	440950	Collagens (type IV and type XIII), and related proteins	Extracellular structures	estExtDG_fgenesh_newKGs_kg.C_1390040	100	961	0	0	1	961	1	961	0	1905																961
GJ06472	4.56762	3	6.10442	3	0	0	0																														961
GJ06524	4.02887	3	2.32208	3	0	0	0																														959
GJ06661	1.97884	3	4.33319	3	0	0	446583	446583			estExtDG_fgenesh_newKGs_kg.C_8910003	100	890	0	0	1	890	1	890	0	1764																946
GJ06701	3.14543	3	2.88035	3	0	0	250630	250630			gm1.95800004	98.98	98	1	0	614	711	305	402	2e-46	186	248510			gm1.67400009	98.98	98	1	0	614	711	305	402	2e-046	186		945
GJ06823	3.65685	2	2.67672	2	0	0	0																														935
GJ06836	1.9879	3	2.62092	3	0	0	231769	231769			gm1.17500090	99.18	368	3	0	1	368	308	675	0	706																934
GJ06875	2.61799	3	2.26783	3	Predicted haloacid dehalogenase-like hydrolase	General function prediction only	366828	366828	Predicted haloacid dehalogenase-like hydrolase	General function prediction only	fgenesh_newKGs_kg.233__40__2688584:2	100	931	0	0	1	931	1	931	0	1846															ppsp2_arath; inorganic pyrophosphatase 2; spase2; ppi phosphatase 2; pyrophosphate-specific phosphatase 2	931	10	4.29266e-35	0.489	F:catalytic activity	-
GJ06894	2.57417	3	2.07991	3	Protein involved in meiotic recombination/predicted coiled-coil protein	Cell cycle control, cell division, chromosome partitioning	416873	416873	Protein involved in meiotic recombination/predicted coiled-coil protein	Cell cycle control, cell division, chromosome partitioning	estExtDG_Genewise1.C_750027	99.25	929	1	1	1	929	1	923	0	1788	256810			gm1.530500002	100	184	0	0	20	203	264	447	4e-100	365	mnd1_xenla; meiotic nuclear division protein 1 homolog	929	8	1.23898e-23	0.56125	P:response to stimulus; C:cytosol; C:nuclear chromatin; P:gametophyte development; P:synapsis; F:protein binding; P:reciprocal meiotic recombination	-
GJ06932	6.14735	2	3.0333	2	0	0	243833	243833			gm1.40000019	97.37	152	4	0	482	633	872	1023	2e-71	270	203875			gm1.2000195	97.37	152	4	0	482	633	980	1131	2e-071	270		927
GJ06939	3.29564	3	3.96212	3	FOG: Predicted E3 ubiquitin ligase	Posttranslational modification, protein turnover, chaperones	434217	434217	FOG: Predicted E3 ubiquitin ligase	Posttranslational modification, protein turnover, chaperones	estExtDG_fgenesh_newKGs_kg.C_170106	99.89	927	1	0	1	927	7	933	0	1830	445679			estExtDG_fgenesh_newKGs_kg.C_4930003	99.23	914	5	1	1	914	7	918	0	1750	ubiquitin-protein ligase cip8	927	10	7.49367e-09	0.555	C:cytoplasmic part; C:intracellular membrane-bounded organelle	-
GJ06958	3.87816	3	2.42577	3	unknown [Picea sitchensis]	N/A	B2G, 463017, 469238	463017			estExtDG_fgeneshEH_pg.C_200119	99.57	930	0	1	1	926	6	935	0	1810	469238			estExtDG_fgeneshEH_pg.C_2610023	99.85	658	1	0	1	658	6	663	0	1296	unknown [Picea sitchensis]	926	3	2.86625e-08	0.443333	-
GJ07021	2.11102	3	3.6433	3	protein	N/A	B2G, 440362, 440362	440362			estExtDG_fgenesh_newKGs_kg.C_1240034	99.75	815	2	0	23	837	120	934	0	1600	440362			estExtDG_fgenesh_newKGs_kg.C_1240034	98.73	79	1	0	844	922	930	1008	5e-035	149	protein	922	10	1.14946e-125	0.857	-
GJ07033	3.42573	3	3.50897	3	unknown [Naegleria fowleri]	N/A	B2G, 433014,	433014			estExtDG_fgenesh_newKGs_kg.C_80116	99.86	710	1	0	209	918	1545	836	0	1400															unknown [Naegleria fowleri]	921	2	7.79742e-11	0.505	-
GJ07108	6.07684	3	3.14359	3	periplasmic protein	N/A	B2G																													periplasmic protein	916	4	1.4447e-12	0.485	F:calcium ion binding; P:homophilic cell adhesion; C:membrane; F:protein binding
GJ07159	8.31562	3	21.2688	3	0	0	0																														913
GJ07175	4.50127	3	1.72193	3	Uncharacterized conserved protein	Function unknown	435452	435452	Uncharacterized conserved protein	Function unknown	estExtDG_fgenesh_newKGs_kg.C_270162	99.89	910	1	0	1	910	1	910	0	1796	373457	Uncharacterized conserved protein	Function unknown	fgenesh_newKGs_kg.1575__1__2695431:1	100	817	0	0	96	912	26	842	0	1620	hypothetical cytosolic protein	912	10	3.58489e-13	0.502	-
GJ07203	6.48138	3	4.97107	3	wd sam and u-box domain containing isoform cra_b	N/A	B2G																													wd sam and u-box domain containing isoform cra_b	910	10	2.00696e-12	0.593	F:binding; C:ubiquitin ligase complex; P:protein ubiquitination; F:ubiquitin-protein ligase activity
GJ07206	19.3909	3	6.58704	3	0	0	0																														910
GJ07221	4.71343	3	2.26124	3	0	0	0																														909
GJ07254	1.53729	2	2.33616	3	0	0	113321	113321			fgeneshEH_pg.186__29	100	81	0	0	294	374	458	538	1e-38	161	214470			gm1.6100129	100	79	0	0	295	373	447	525	2e-037	157		908
GJ07257	14.5455	3	8.07792	3	predicted protein [Naegleria gruberi]	N/A	B2G																													predicted protein [Naegleria gruberi]	907	3	9.71329e-11	0.51	-
GJ07294	2.95052	3	1.57104	3	0	0	0																														906
GJ07318	4.24529	3	1.79394	3	0	0	365242	365242			fgenesh_newKGs_kg.182__2__2691244:11	97.78	900	19	1	2	900	3	902	0	1618	443263			estExtDG_fgenesh_newKGs_kg.C_2300026	97.55	899	21	1	2	900	3	900	0	1600		904
GJ07324	1.68192	3	2.62663	3	acyl- dehydrogenase	N/A	B2G, 125162,	125162			fgeneshEH_pg.8294__1	100	261	0	0	284	544	98	358	5e-146	517															acyl- dehydrogenase	903	10	1.17404e-47	0.62	P:oxidation reduction; F:oxidoreductase activity; F:acyl-CoA dehydrogenase activity; P:metabolic process; F:oxidoreductase activity, acting on the CH-CH group of donors; F:FAD binding
GJ07327	4.86956	3	2.22643	3	uncharacterized protein r617-like	N/A	B2G, 62514, 70033	62514			e_gw1.10.45.1	99.62	528	2	0	167	694	1	528	0	1031	70033			e_gw1.111.42.1	99.24	528	4	0	167	694	1	528	0	1015	uncharacterized protein r617-like	903	10	7.22939e-42	0.593	-
GJ07389	26.4204	3	17.4726	3	0	0	445218	445218			estExtDG_fgenesh_newKGs_kg.C_4090006	96.19	367	12	1	5	369	1935	1569	4e-174	611	445218			estExtDG_fgenesh_newKGs_kg.C_4090006	95.45	132	6	0	562	693	1451	1320	1e-054	214		900
GJ07480	3.06948	3	1.9092	3	CCCH-type Zn-finger protein	N/A	434478	441924			estExtDG_fgenesh_newKGs_kg.C_1670048	100	857	0	0	1	857	294	1150	0	1699	434478	CCCH-type Zn-finger protein	General function prediction only	estExtDG_fgenesh_newKGs_kg.C_190043	98.49	859	1	2	1	857	294	1142	0	1604		895
GJ07510	10.8955	3	8.15771	3	0	0	0																														895
GJ07675	2.76614	3	1.58253	3	0	0	461256	461256			estExtDG_fgeneshEH_pg.C_30417	99.75	793	2	0	33	825	1	793	0	1556																887
GJ07763	4.72931	3	3.36754	3	Collagens (type IV and type XIII), and related proteins	Extracellular structures	460955	460955	Collagens (type IV and type XIII), and related proteins	Extracellular structures	estExtDG_fgeneshEH_pg.C_10175	100	436	0	0	1	436	449	884	0	864																883
GJ08014	2.04848	3	2.06922	3	PHD finger protein BR140/LIN-49	General function prediction only	57793	57793	PHD finger protein BR140/LIN-49	General function prediction only	gw1.7.181.1	99.76	420	1	0	134	553	1	420	0	825															bromodomain and phd finger-containing protein 3	875	10	1.5455e-40	0.557	F:metal ion binding; F:zinc ion binding; F:protein binding
GJ08044	2.47617	3	2.0004	2	protein	N/A	B2G, 420448,	420448			estExtDG_fgenesh_newKGs_pm.C_50006	98.04	765	15	0	110	874	1	765	0	1398															protein	874	10	1.0166e-24	0.564	-
GJ08049	1.55905	3	2.17437	3	Transcription factor TCF20	Transcription	435939	435939	Transcription factor TCF20	Transcription	estExtDG_fgenesh_newKGs_kg.C_360050	99.89	874	1	0	1	874	231	1104	0	1727	446541			estExtDG_fgenesh_newKGs_kg.C_8560001	98.97	775	4	2	1	771	231	1005	0	1461	histone-lysine n-methyltransferase mll4-like	874	10	2.27187e-10	0.588	F:zinc ion binding; F:unmethylated CpG binding; P:protein complex assembly; P:embryonic hemopoiesis; F:RNA polymerase II transcription factor activity; P:histone H3-K4 methylation; F:histone methyltransferase activity (H3-K4 specific); P:positive regulati	-
GJ08201	2.52714	2	2.11696	2	0	0	226826	226826			gm1.13400151	97.06	68	2	0	388	455	875	808	4e-26	119	256815			gm1.531300001	98.31	59	1	0	391	449	705	763	4e-023	109		869
GJ08302	1.51687	2	2.43961	3	Fibrillarin and related nucleolar RNA-binding proteins	RNA processing and modification	368484	368484	Fibrillarin and related nucleolar RNA-binding proteins	RNA processing and modification	fgenesh_newKGs_kg.311__27__2686285:2	95.38	195	4	1	197	391	1	190	3e-85	315	373991	Nuclear receptor coregulator SMRT/SMRTER, contains Myb-like domains	Transcription	fgenesh_newKGs_kg.3231__1__2686285:2	88.19	127	14	1	477	602	236	362	7e-028	125		866
GJ08371	4.29373	3	1.77397	3	0	0	435496	435496			estExtDG_fgenesh_newKGs_kg.C_280047	99.54	861	4	0	1	861	3	863	0	1675	443263			estExtDG_fgenesh_newKGs_kg.C_2300026	99.3	861	5	1	1	861	3	862	0	1651		864
GJ08397	2.78772	3	1.59139	2	0	0	216120	216120			gm1.6800089	99.87	742	1	0	1	742	450	1191	0	1463	249986			gm1.85200004	99.46	742	4	0	1	742	450	1191	0	1439		863
GJ08404	5.83329	3	5.08533	3	FOG: Predicted E3 ubiquitin ligase	N/A	434217	445679			estExtDG_fgenesh_newKGs_kg.C_4930003	91.32	242	14	2	623	864	551	785	8e-83	307	434217	FOG: Predicted E3 ubiquitin ligase	Posttranslational modification, protein turnover, chaperones	estExtDG_fgenesh_newKGs_kg.C_170106	90.91	242	15	2	623	864	551	785	2e-080	299	ubiquitin-protein ligase cip8	864	10	3.05268e-08	0.526	F:metal ion binding; F:ligase activity; F:zinc ion binding; F:protein binding
GJ08474	6.7887	2	3.59803	2	predicted protein [Micromonas pusilla CCMP1545]	N/A	B2G, 216512, 251031	216512			gm1.6900234	100	642	0	0	53	694	1	642	0	1273	251031			gm1.102700003	99.69	642	2	0	53	694	1	642	0	1257	predicted protein [Micromonas pusilla CCMP1545]	862	10	7.87977e-24	0.501	-
GJ08475	4.30718	3	1.83003	3	Molecular chaperone (DnaJ superfamily)	N/A	59880	59874			gw1.248.45.1	100	204	0	0	240	443	1	204	5e-112	404	59880	Molecular chaperone (DnaJ superfamily)	Posttranslational modification, protein turnover, chaperones	gw1.175.52.1	100	204	0	0	240	443	1	204	5e-112	404	dnjc7_dicdi; homolog subfamily c member 7 homolog	861	10	4.35953e-13	0.656	P:protein folding; F:protein binding; C:intracellular membrane-bounded organelle; P:nucleic acid metabolic process; P:cellular macromolecule biosynthetic process; P:regulation of cellular process; P:response to stress; C:cytoplasmic part	-
GJ08547	2.49464	2	2.24085	2	Predicted cleavage and polyadenylation specificity factor (CPSF subunit)	RNA processing and modification	452436	452436	Predicted cleavage and polyadenylation specificity factor (CPSF subunit)	RNA processing and modification	estExtDG_Genemark1.C_620109	99.64	556	2	0	15	570	2295	1740	0	1086	98264	Serine carboxypeptidases	Posttranslational modification, protein turnover, chaperones	fgeneshEH_pg.13__147	98.33	60	1	0	662	721	553	494	1e-023	111		859
GJ08629	2.88393	3	1.75238	3	0	0	420345	420345			estExtDG_fgenesh_newKGs_pm.C_30099	100	816	0	0	1	816	1	816	0	1618																857
GJ08646	6.63099	3	3.06317	3	LRR-containing protein	Function unknown	100432	100432	LRR-containing protein	Function unknown	fgeneshEH_pg.24__18	99.61	772	3	0	1	772	1050	1821	0	1507	111428			fgeneshEH_pg.151__44	99.35	772	5	0	1	772	1050	1821	0	1491		856
GJ08680	2.13331	3	1.76127	3	0	0	438759	438759			estExtDG_fgenesh_newKGs_kg.C_860010	98.1	789	15	0	1	789	1	789	0	1445	421271			estExtDG_fgenesh_newKGs_pm.C_220020	95.72	771	10	4	1	755	1	764	0	1273		855
GJ08878	5.73198	3	5.00213	3	hnh endonuclease	N/A	B2G, 49190, 58098	49190			gw1.825.1.1	99.52	417	2	0	100	516	1	417	0	811	58098			gw1.109.25.1	99.28	417	3	0	100	516	1	417	0	803	hnh endonuclease	850	10	1.12728e-31	0.571	F:nucleic acid binding; F:endonuclease activity
GJ08959	5.77021	3	2.51864	3	0	0	0																														848
GJ08961	2.8703	2	2.02192	2	nlrc3_mouse; protein nlrc3	N/A	B2G, 206002, 62288	206002			gm1.2500272	96.08	153	6	0	404	556	3133	3285	3e-67	256	62288			e_gw1.8.70.1	94.95	99	5	0	61	159	15	113	2e-037	157	nlrc3_mouse; protein nlrc3	848	10	2.00314e-34	0.492	P:positive regulation of MAPKKK cascade; P:activation of caspase activity; P:detection of bacterium; F:CARD domain binding; P:defense response to bacterium; P:regulation of multicellular organismal process; F:peptidoglycan binding; P:positive regulation o	-
GJ09147	1.89727	3	3.7809	3	0	0	447136	447136			estExtDG_fgenesh_newKGs_kg.C_18210001	99.76	832	0	1	15	844	832	1	0	1628	435928			estExtDG_fgenesh_newKGs_kg.C_360038	99.64	822	0	1	15	836	819	1	0	1602		844
GJ09298	2.52974	3	1.73395	3	protein	N/A	B2G, 201983, 246441	201983			gm1.1500219	99.73	744	2	0	97	840	18	761	0	1459	246441			gm1.51000007	96.83	599	16	1	245	840	1	599	0	1033	protein	840	10	9.43488e-13	0.712	-
GJ09300	2.13596	3	1.87123	3	0	0	446729	446729			estExtDG_fgenesh_newKGs_kg.C_10100001	100	840	0	0	1	840	1	840	0	1665	435437			estExtDG_fgenesh_newKGs_kg.C_270131	99.39	816	0	2	30	840	35	850	0	1568		840
GJ09334	2.20692	3	2.05354	3	0	0	432652	432652			estExtDG_fgenesh_newKGs_kg.C_50246	100	822	0	0	1	822	822	1	0	1629	364510			fgenesh_newKGs_kg.167__47__2695441:1	99.15	828	1	1	1	822	828	1	0	1588		839
GJ09407	4.33615	3	1.80334	3	0	0	435483	435483			estExtDG_fgenesh_newKGs_kg.C_280030	99.52	838	4	0	1	838	137	974	0	1633	443263			estExtDG_fgenesh_newKGs_kg.C_2300026	99.4	838	5	0	1	838	137	974	0	1626		838
GJ09476	7.59552	2	6.44379	2	0	0	0																														836
GJ09497	1.86201	2	3.37017	3	0	0	469452	469452			estExtDG_fgeneshEH_pg.C_2850012	99.28	836	3	1	1	836	4126	3294	0	1606																836
GJ09531	1.53135	2	2.47593	3	0	0	449516	449516			estExtDG_Genemark1.C_170207	99.29	565	2	2	213	776	131	694	0	1072																836
GJ09665	2.18569	2	2.34567	2	Kynurenine aminotransferase, glutamine transaminase K	Amino acid transport and metabolism	454633	454633	Kynurenine aminotransferase, glutamine transaminase K	Amino acid transport and metabolism	estExtDG_Genemark1.C_1170171	100	832	0	0	1	832	3163	2332	0	1649	457672	Kynurenine aminotransferase, glutamine transaminase K	Amino acid transport and metabolism	estExtDG_Genemark1.C_2630052	99.39	821	1	1	16	832	3020	2200	0	1586	pat_pinps; aspartate aminotransferase; flags: precursor	832	10	4.3513e-50	0.585	P:embryonic development ending in seed dormancy; F:transaminase activity; C:chloroplast	EC:2.6.1.0
GJ09952	1.90889	3	2.35276	3	0	0	0																														825
GJ10227	7.92119	2	3.84004	2	GTPase Rab18, small G protein superfamily	General function prediction only	314495	314495	GTPase Rab18, small G protein superfamily	General function prediction only	fgenesh_newKGs_pm.182__6	100	579	0	0	98	676	1	579	0	1148															rabl5_danre; rab-like protein 5	819	10	1.15366e-35	0.521	F:GTP binding; F:nucleotide binding; C:cellular_component; F:molecular_function; P:biological_process; P:small GTPase mediated signal transduction; C:membrane; P:protein transport; P:transport; C:plasma membrane; C:transport vesicle membrane; C:cytoplasmi
GJ10274	2.28885	2	1.65164	2	Histone deacetylase complex, catalytic component HDA1	Chromatin structure and dynamics	362023	362023	Histone deacetylase complex, catalytic component HDA1	Chromatin structure and dynamics	fgenesh_newKGs_kg.123__45__2686462:1	100	237	0	0	439	675	48	284	9e-132	470	362023	Histone deacetylase complex, catalytic component HDA1	Chromatin structure and dynamics	fgenesh_newKGs_kg.123__45__2686462:1	98.33	60	1	0	309	368	1	60	9e-024	111	hda10_mouse; histone deacetylase 10; hd10	818	5	2.69852e-08	0.584	P:chromatin modification; P:protein amino acid deacetylation; P:regulation of transcription, DNA-dependent; F:protein deacetylase activity; F:transcription repressor activity; F:enzyme binding; P:regulation of epidermal cell differentiation; C:cytoplasm;	-
GJ10321	2.13741	2	3.61215	3	hypothetical protein TRIADDRAFT_52953 [Trichoplax adhaerens]	N/A	B2G																													hypothetical protein TRIADDRAFT_52953 [Trichoplax adhaerens]	817	1	2.27753e-07	0.65	F:ATPase activity; F:ATP binding
GJ10332	3.57053	2	1.62327	2	0	0	439780	439780			estExtDG_fgenesh_newKGs_kg.C_1080022	99.88	817	1	0	1	817	1	817	0	1612	245706			gm1.47200024	99.67	306	1	0	19	324	306	1	1e-170	599		817
GJ10512	4.91121	3	2.20003	3	wsdu1_mouse; wd sam and u-box domain-containing protein 1	N/A	B2G, 240135,	240135			gm1.30200054	99.6	753	3	0	11	763	1	753	0	1469															wsdu1_mouse; wd sam and u-box domain-containing protein 1	813	7	3.23887e-08	0.611429	P:response to chitin	-
GJ10549	2.31127	3	1.75213	3	Exosomal 3'-5' exoribonuclease complex, subunit Rrp41 and related exoribonucleases	Translation, ribosomal structure and biogenesis	463559	463559	Exosomal 3'-5' exoribonuclease complex, subunit Rrp41 and related exoribonucleases	Translation, ribosomal structure and biogenesis	estExtDG_fgeneshEH_pg.C_270102	98.84	606	1	1	88	687	1	606	0	1148																812
GJ10555	4.12933	3	4.04614	3	0	0	0																														812
GJ10576	13.6289	3	6.4093	3	Predicted E3 ubiquitin ligase	Posttranslational modification, protein turnover, chaperones	432650	432650	Predicted E3 ubiquitin ligase	Posttranslational modification, protein turnover, chaperones	estExtDG_fgenesh_newKGs_kg.C_50244	100	790	0	0	1	790	1	790	0	1566															ari2_mouse; e3 ubiquitin-protein ligase arih2; ari-2; protein ariadne-2 homolog; triad1 protein; 4-interacting protein 48	812	1	2.56174e-07	0.45	F:nucleic acid binding; F:metal ion binding; F:zinc ion binding; F:protein binding; C:nucleus; P:ubiquitin-dependent protein catabolic process
GJ10581	2.17277	3	2.5392	3	conserved unknown protein [Ectocarpus siliculosus]	N/A	B2G, 434896, 438783	434896			estExtDG_fgenesh_newKGs_kg.C_220081	100	811	0	0	1	811	36	846	0	1608	438783			estExtDG_fgenesh_newKGs_kg.C_860044	98.41	817	4	2	1	811	37	850	0	1515	conserved unknown protein [Ectocarpus siliculosus]	812	4	1.92203e-12	0.6275	F:binding	-
GJ10611	9.7805	3	3.02521	3	0	0	0																														811
GJ10712	7.4715	3	3.93057	3	0	0	0																														809
GJ10741	4.44056	3	1.70067	3	0	0	0																														809
GJ10832	4.31633	3	2.20544	3	0	0	0																														808
GJ10837	3.44973	2	3.88851	2	0	0	0																														807
GJ11023	3.10701	2	2.25388	2	0	0	0																														803
GJ11194	2.65786	3	2.95151	3	acid phosphatase	N/A	B2G, 124019, 108711	124019			fgeneshEH_pg.3840__1	99.77	426	1	0	1	426	738	1163	0	837	108711			fgeneshEH_pg.108__17	99.3	426	3	0	1	426	753	1178	0	821	acid phosphatase	800	10	3.56293e-47	0.535	F:acid phosphatase activity; F:hydrolase activity; F:3-phytase activity
GJ11195	8.7868	2	2.3203	2	0	0	0																														800
GJ11244	4.16276	2	3.44011	2	hypothetical protein SCB02_03283 [Synechococcus sp. CB0205]	N/A	B2G, 219899,	219899			gm1.8800133	99.54	648	3	0	152	799	128	775	0	1261															hypothetical protein SCB02_03283 [Synechococcus sp. CB0205]	799	3	2.66879e-20	0.463333	-
GJ11292	2.6151	3	2.40799	3	0	0	0																														798
GJ11303	4.55478	3	3.97596	3	0	0	0																														798
GJ11454	2.07861	3	1.63293	3	Mitochondrial carrier protein PET8	Energy production and conversion	446076	446076	Mitochondrial carrier protein PET8	Energy production and conversion	estExtDG_fgenesh_newKGs_kg.C_6080001	98.78	572	0	2	219	790	2264	1700	0	1072	436469	Mitochondrial carrier protein PET8	Energy production and conversion	estExtDG_fgenesh_newKGs_kg.C_430046	98.78	572	0	2	219	790	2264	1700	0	1072		800
GJ11459	3.13478	2	2.36409	2	0	0	0																														795
GJ11563	3.67679	2	2.29011	2	atl74_arath; ring-h2 finger protein atl74	N/A	B2G																													atl74_arath; ring-h2 finger protein atl74	793	10	1.04178e-07	0.561	F:zinc ion binding; P:response to abiotic stimulus; F:ligase activity; P:response to chitin; P:response to abscisic acid stimulus; F:protein binding; C:cell part; P:response to stress	-
GJ11653	3.79512	3	1.6978	3	0	0	203136	203136			gm1.1800195	99.31	724	4	1	21	744	1	723	0	1388	116435			fgeneshEH_pg.292__12	99.17	724	5	1	21	744	1	723	0	1380		792
GJ11717	2.67209	3	2.15322	3	0	0	228110	228110			gm1.14400045	99.46	558	3	0	46	603	1	558	0	1082	229827			gm1.15800121	98.21	558	10	0	46	603	1	558	0	1027		790
GJ11760	10.1903	3	3.29155	3	dyhc2_trigr; cytoplasmic dynein 2 heavy chain 1; dynein heavy chain isotype 1b	N/A	B2G																													dyhc2_trigr; cytoplasmic dynein 2 heavy chain 1; dynein heavy chain isotype 1b	790	6	1.10978e-25	0.531667	F:nucleoside-triphosphatase activity; C:intracellular membrane-bounded organelle; P:cell projection organization; C:cell projection; C:intracellular organelle part; C:cytoplasmic part; P:anatomical structure morphogenesis; P:pattern specification process	EC:3.6.1.15
GJ11785	2.48178	2	2.31144	3	0	0	451152	451152			estExtDG_Genemark1.C_370193	94.26	801	28	8	1	789	2	796	0	1179	453683			estExtDG_Genemark1.C_900025	96.2	500	6	5	1	495	2	493	0	817		789
GJ11787	2.92189	2	1.91644	2	Endocytosis/signaling protein EHD1	Signal transduction mechanisms	443014	443014	Endocytosis/signaling protein EHD1	Signal transduction mechanisms	estExtDG_fgenesh_newKGs_kg.C_2130036	98.94	754	7	1	37	789	2022	1269	0	1423															ep15r_human; epidermal growth factor receptor substrate 15-like 1; eps15-related protein; eps15r	789	10	9.34159e-23	0.667	C:cytosol; P:endocytic recycling; F:nucleic acid binding; P:clathrin coat assembly; C:endocytic vesicle; C:coated pit; C:membrane fraction; P:cortical actin cytoskeleton organization; F:nucleotide binding; F:protein domain specific binding; P:endocytosis;	-
GJ11829	3.71023	2	2.25117	2	0	0	0																														788
GJ11848	2.33175	2	2.04572	2	hypothetical protein [Pleurochrysis carterae]	N/A	B2G, 357429,	357429			fgenesh_newKGs_kg.58__99__EST_ALL.fasta.Contig5725	99.87	748	1	0	21	768	1	748	0	1475															hypothetical protein [Pleurochrysis carterae]	788	1	2.4842e-16	0.45	P:cell adhesion
GJ11872	4.02514	3	2.08282	3	acetyltransferase protein	N/A	B2G																													acetyltransferase protein	787	10	1.0704e-52	0.71	F:transferase activity	-
GJ11878	6.96392	2	3.16807	2	conserved hypothetical	N/A	B2G																													conserved hypothetical	787	6	1.26792e-09	0.57	-
GJ11962	1.56008	2	3.35363	3	0	0	436057	436057			estExtDG_fgenesh_newKGs_kg.C_370037	100	773	0	0	13	785	645	1417	0	1532																785
GJ12022	3.03189	3	6.15506	3	Cyclin-dependent kinase WEE1	Cell cycle control, cell division, chromosome partitioning	104255	104255	Cyclin-dependent kinase WEE1	Cell cycle control, cell division, chromosome partitioning	fgeneshEH_pg.58__53	100	176	0	0	290	465	176	1	2e-95	349																785
GJ12077	4.46168	2	2.4727	2	0	0	0																														783
GJ12081	3.32198	3	2.03374	3	0	0	197358	197358			gm1.500537	99.78	450	1	0	1	450	110	559	0	884																785
GJ12101	1.70069	3	4.29099	3	Predicted Rho GTPase-activating protein	General function prediction only	447082	447082	Predicted Rho GTPase-activating protein	General function prediction only	estExtDG_fgenesh_newKGs_kg.C_15400003	100	778	0	0	1	778	778	1	0	1542	445711	Thioredoxin	Posttranslational modification, protein turnover, chaperones	estExtDG_fgenesh_newKGs_kg.C_5000002	99.04	728	7	0	51	778	728	1	0	1388		783
GJ12102	2.29529	3	2.93104	3	Transcription coactivator	Transcription	355322	355322	Transcription coactivator	Transcription	fgenesh_newKGs_kg.36__145__2697449:1	99.22	769	6	0	1	769	1	769	0	1477	364997			fgenesh_newKGs_kg.176__35__EST_ALL.fasta.Contig2253	98.96	769	8	0	1	769	1	769	0	1461		783
GJ12128	3.0663	3	1.74218	2	Sulfatase	General function prediction only	463079	463079	Sulfatase	General function prediction only	estExtDG_fgeneshEH_pg.C_210032	99.48	386	2	0	397	782	1511	1126	0	749	457966	Sulfatase	General function prediction only	estExtDG_Genemark1.C_2880041	96.73	397	4	2	1	397	1515	1128	0	682		782
GJ12139	3.49675	2	2.87077	2	0	0	0																														782
GJ12140	58.785	3	9.73387	3	0	0	0																														782
GJ12190	12.7054	3	5.89269	3	0	0	226431	226431			gm1.13200082	100	262	0	0	457	718	678	939	1e-146	519																781
GJ12228	5.22286	3	3.16006	3	0	0	0																														780
GJ12293	2.5742	2	2.15547	2	0	0	218048	218048			gm1.7600181	98.55	552	8	0	228	779	1	552	0	1031	252477			gm1.135600002	98.84	345	4	0	228	572	1	345	0	652		779
GJ12347	2.83519	3	1.59025	3	0	0	448232	448232			estExtDG_Genemark1.C_50572	100	543	0	0	19	561	921	1463	0	1076																778
GJ12371	2.37976	2	1.56179	2	0	0	459912	459912			estExtDG_Genemark1.C_6990002	100	171	0	0	607	777	668	838	2e-92	339																777
GJ12522	5.18769	2	2.77587	2	0	0	200910	200910			gm1.1300083	100	144	0	0	1	144	100	243	3e-76	285	197954			gm1.700264	99.31	144	1	0	1	144	178	321	7e-074	278		774
GJ12541	1.61976	3	2.03652	3	protein	N/A	B2G, 106579, 115866	106579			fgeneshEH_pg.79__99	100	738	0	0	12	749	1	738	0	1463	115866			fgeneshEH_pg.270__16	99.86	738	1	0	12	749	1	738	0	1455	protein	774	9	7.08752e-20	0.482222	-
GJ12586	3.06952	2	2.35603	2	0	0	0																														773
GJ12703	3.69781	2	2.14778	2	0	0	0																														771
GJ12787	3.39189	3	1.84414	3	0	0	0																														769
GJ12846	3.45955	3	2.02195	3	Kelch repeat-containing proteins	General function prediction only	103735	103735	Kelch repeat-containing proteins	General function prediction only	fgeneshEH_pg.52__114	100	715	0	0	1	715	1878	2592	0	1417																768
GJ12864	3.09309	2	2.14754	2	mRNA splicing factor ATP-dependent RNA helicase	RNA processing and modification	445871	445871	mRNA splicing factor ATP-dependent RNA helicase	RNA processing and modification	estExtDG_fgenesh_newKGs_kg.C_5430007	100	768	0	0	1	768	1218	451	0	1522	457294			estExtDG_Genemark1.C_2350031	97.98	742	3	3	33	768	2856	2121	0	1346	dhx16_human; pre-mrna-splicing factor atp-dependent rna helicase dhx16; atp-dependent rna helicase #3; deah-box protein 16	768	10	1.22942e-67	0.729	P:positive regulation of growth rate; P:auxin biosynthetic process; F:ATP-dependent RNA helicase activity; F:nucleic acid binding; P:embryonic development ending in birth or egg hatching; P:RNA splicing; P:molting cycle, collagen and cuticulin-based cutic	-
GJ12914	1.65864	2	2.96258	2	PREDICTED: hypothetical protein LOC100639891 [Amphimedon queenslandica]	N/A	B2G, 354977,	354977			fgenesh_newKGs_kg.34__77__2697030:4	100	117	0	0	534	650	181	65	3e-60	232															PREDICTED: hypothetical protein LOC100639891 [Amphimedon queenslandica]	767	6	1.11845e-09	0.643333	P:transmembrane transport; F:binding
GJ12957	2.90476	2	3.22947	2	Serine racemase	Signal transduction mechanisms	69724	69724	Serine racemase	Signal transduction mechanisms	e_gw1.105.48.1	100	624	0	0	143	766	1	624	0	1237															srr_dicdi; probable serine racemase; d-serine ammonia-lyase; d-serine dehydratase; l-serine ammonia-lyase; l-serine dehydratase	766	10	4.41868e-38	0.561	P:pyruvate biosynthetic process; F:glycine binding; C:soluble fraction; F:calcium ion binding; P:brain development; F:L-serine ammonia-lyase activity; F:ATP binding; F:PDZ domain binding; F:serine racemase activity; F:threonine racemase activity; P:aging;	EC:4.3.1.17; EC:5.1.1.6
GJ13056	3.7361	3	1.83904	3	FKBP-type peptidyl-prolyl cis-trans isomerase	Posttranslational modification, protein turnover, chaperones	48876	48876	FKBP-type peptidyl-prolyl cis-trans isomerase	Posttranslational modification, protein turnover, chaperones	gw1.17.51.1	99.68	309	1	0	223	531	1	309	2e-172	605															fkbp_yarli; fk506-binding protein 1; fkbp; peptidyl-prolyl cis-trans isomerase; ppiase; rapamycin-binding protein	764	10	2.37883e-31	0.665	P:regulation of activin receptor signaling pathway; P:cardiac chamber morphogenesis; C:terminal cisterna; P:protein refolding; P:positive regulation of I-kappaB kinase/NF-kappaB cascade; P:positive regulation of protein binding; P:regulation of immune res	EC:5.2.1.8
GJ13066	4.40571	3	3.14595	3	0	0	0																														764
GJ13133	4.85912	3	4.04096	3	anky2_bovin; ankyrin repeat and mynd domain-containing protein 2	N/A	B2G, 244285, 250616	244285			gm1.41500026	99.63	272	1	0	1	272	233	504	3e-150	531	250616			gm1.95600003	99.63	272	1	0	1	272	530	801	3e-150	531	anky2_bovin; ankyrin repeat and mynd domain-containing protein 2	763	1	4.76031e-07	0.52	F:metal ion binding; F:zinc ion binding
GJ13178	4.26599	3	2.80152	3	0	0	0																														762
GJ13234	16.6301	3	3.4462	3	herc2_human; e3 ubiquitin-protein ligase herc2; hect domain and rcc1-like domain-containing protein 2	N/A	B2G, 358013,	358013			fgenesh_newKGs_kg.64__37__2700175:1	81.77	203	37	0	304	506	739	941	3e-23	109															herc2_human; e3 ubiquitin-protein ligase herc2; hect domain and rcc1-like domain-containing protein 2	761	10	2.29656e-48	0.573	P:transport; F:binding; C:intracellular membrane-bounded organelle; P:cell cycle; F:guanyl-nucleotide exchange factor activity; C:cytoplasmic part; P:cellular metabolic process; P:regulation of GTPase activity	-
GJ13268	2.59343	3	1.91279	3	hypothetical protein DDB_G0274489 [Dictyostelium discoideum AX4]	N/A	B2G, 68441, 67708	68441			e_gw1.78.18.1	99.81	522	1	0	60	581	1	522	0	1027	67708			e_gw1.66.13.1	99.81	522	1	0	60	581	1	522	0	1027	hypothetical protein DDB_G0274489 [Dictyostelium discoideum AX4]	760	4	2.61799e-51	0.6875	-
GJ13287	5.68348	3	1.83454	3	0	0	0																														760
GJ13330	4.27737	2	3.87687	2	0	0	0																														759
GJ13403	2.71919	2	1.82542	2	hypothetical protein AURANDRAFT_64390 [Aureococcus anophagefferens]	N/A	B2G, 435809, 441554	435809			estExtDG_fgenesh_newKGs_kg.C_340112	99.24	132	1	0	76	207	2001	1870	9e-67	254	441554			estExtDG_fgenesh_newKGs_kg.C_1570013	98.48	132	2	0	76	207	2107	1976	2e-064	246	hypothetical protein AURANDRAFT_64390 [Aureococcus anophagefferens]	758	1	3.33204e-59	0.59	-
GJ13406	13.7419	3	5.62887	3	0	0	437118	437118			estExtDG_fgenesh_newKGs_kg.C_530059	98.68	758	9	1	1	758	64	820	0	1415	460814			estExtDG_Genemark1.C_46020001	100	302	0	0	457	758	87	388	1e-170	599		758
GJ13426	2.06419	2	1.82712	2	0	0	435208	435208			estExtDG_fgenesh_newKGs_kg.C_250123	99.71	682	2	0	76	757	1	682	0	1336	363023			fgenesh_newKGs_kg.140__1__2693152:1	99.15	585	5	0	76	660	1	585	0	1120		757
GJ13445	2.44757	3	1.7183	3	0	0	0																														757
GJ13492	2.27446	3	3.09088	3	0	0	0																														756
GJ13498	2.93459	3	1.87646	3	0	0	445394	445394			estExtDG_fgenesh_newKGs_kg.C_4400002	99.87	757	0	1	1	756	195	951	0	1485	464328			estExtDG_fgeneshEH_pg.C_450090	99.74	757	1	1	1	756	195	951	0	1477		756
GJ13541	2.27435	2	2.01592	2	receptor-associated protein	N/A	B2G																													receptor-associated protein	755	2	4.55518e-08	0.51	C:integral to membrane; C:endoplasmic reticulum; P:intracellular protein transport
GJ13547	2.68758	2	1.58647	2	0	0	0																														755
GJ13558	1.80904	3	2.3616	3	0	0	451152	451152			estExtDG_Genemark1.C_370193	95.69	766	21	4	1	755	6	770	0	1241	453683			estExtDG_Genemark1.C_900025	99.18	488	3	1	1	487	6	493	0	928		755
GJ13589	3.43436	2	2.99281	2	0	0	0																														754
GJ13635	2.63914	3	2.39882	3	nadph-dependent fmn reductase	N/A	B2G, 106956, 120452	106956			fgeneshEH_pg.86__32	99.67	606	2	0	28	633	1	606	0	1185	120452			fgeneshEH_pg.637__1	99.5	606	3	0	28	633	1	606	0	1178	nadph-dependent fmn reductase	753	10	1.73272e-34	0.553	-
GJ13690	2.716	2	2.17101	2	0	0	105133	105133			fgeneshEH_pg.65__88	99.24	262	2	0	1	262	418	679	6e-142	504																752
GJ13704	2.85703	3	1.5676	3	0	0	253195	253195			gm1.159900002	99.82	553	1	0	2	554	207	759	0	1088	107901			fgeneshEH_pg.97__25	99.28	553	4	0	2	554	207	759	0	1065		752
GJ13747	2.19542	3	3.26488	3	0	0	237119	237119			gm1.24500044	100	63	0	0	523	585	487	549	6e-28	125	226449			gm1.13200100	100	63	0	0	523	585	487	549	6e-028	125		751
GJ13748	1.98373	2	2.91791	3	0	0	0																														751
GJ13753	2.8465	3	1.65236	2	hypothetical protein AURANDRAFT_63547 [Aureococcus anophagefferens]	N/A	B2G, 450894, 367638	450894			estExtDG_Genemark1.C_340254	99.68	630	2	0	58	687	498	1127	0	1233	367638			fgenesh_newKGs_kg.269__15__CX773634	98.38	495	2	1	139	633	147	635	0	920	hypothetical protein AURANDRAFT_63547 [Aureococcus anophagefferens]	751	2	5.20236e-31	0.555	C:outer membrane-bounded periplasmic space; P:transport; F:transporter activity
GJ13754	4.18301	3	3.30227	3	0	0	0																														751
GJ13853	5.304	2	3.22465	2	0	0	0																														749
GJ13923	7.69006	3	2.19428	2	0	0	214245	214245			gm1.6000183	93.78	209	13	0	24	232	1	209	5e-84	311																748
GJ13933	2.13834	2	2.41282	3	26S proteasome regulatory complex, subunit RPN1/PSMD2	Posttranslational modification, protein turnover, chaperones	464026	464026	26S proteasome regulatory complex, subunit RPN1/PSMD2	Posttranslational modification, protein turnover, chaperones	estExtDG_fgeneshEH_pg.C_370070	98.23	396	1	1	353	748	2821	2432	0	731	435400	3-oxoacyl CoA thiolase	Lipid transport and metabolism	estExtDG_fgenesh_newKGs_kg.C_270088	100	359	0	0	1	359	1531	1173	0	712	rpn1a_arath; 26s proteasome non-atpase regulatory subunit 2 1a; 26s proteasome regulatory subunit rpn1 a; 1a; 26s proteasome regulatory subunit s2 1a	748	10	2.25111e-42	0.676	P:negative regulation of ubiquitin-protein ligase activity during mitotic cell cycle; C:proteasome regulatory particle, base subcomplex; P:regulation of cell cycle; P:anaphase-promoting complex-dependent proteasomal ubiquitin-dependent protein catabolic p	-
GJ14022	5.03035	3	7.68775	3	0	0	215531	215531			gm1.6500214	98.26	402	7	0	99	500	1	402	0	741																746
GJ14195	1.93766	2	4.30874	3	0	0	225350	225350			gm1.12400043	98.54	205	3	0	418	622	432	228	1e-105	383																743
GJ14202	9.23311	3	1.93682	3	protein	N/A	B2G, 239684, 239684	239684			gm1.29300029	100	604	0	0	47	650	1	604	0	1197	239684			gm1.29300029	96.88	96	3	0	648	743	680	775	2e-040	167	protein	743	10	2.95066e-33	0.526	F:methyltransferase activity; F:transferase activity
GJ14245	1.95512	3	2.70804	3	0	0	0																														742
GJ14254	3.91435	3	1.53518	3	hypothetical protein AURANDRAFT_65378 [Aureococcus anophagefferens]	N/A	B2G, 454913, 454500	454913			estExtDG_Genemark1.C_1250144	98.57	699	1	1	44	742	1	690	0	1314	454500			estExtDG_Genemark1.C_1130026	98.57	699	1	1	44	742	1	690	0	1314	hypothetical protein AURANDRAFT_65378 [Aureococcus anophagefferens]	742	2	1.3347e-31	0.565	-
GJ14301	6.36765	3	2.69509	3	0	0	0																														741
GJ14303	1.71477	2	3.69017	3	0	0	0																														741
GJ14310	3.01871	3	2.38581	3	0	0	425004	425004			estExtDG_fgenesh_newKGs_pm.C_4380008	99.39	163	1	0	214	376	1	163	3e-85	315	422092			estExtDG_fgenesh_newKGs_pm.C_560014	99.39	163	1	0	214	376	1	163	3e-085	315		741
GJ14368	6.38242	3	3.03618	3	0	0	0																														740
GJ14375	12.5623	3	4.94381	3	0	0	0																														740
GJ14377	2.11201	3	2.10198	3	0	0	232792	232792			gm1.18500014	100	300	0	0	84	383	1	300	2e-169	595	211654			gm1.4800259	100	300	0	0	84	383	1	300	2e-169	595		740
GJ14412	8.27213	3	3.8905	3	0	0	195038	195038			gm1.300089	99.26	676	5	0	1	676	396	1071	0	1300																739
GJ14422	3.18133	3	9.65364	3	0	0	238007	238007			gm1.26000063	100	577	0	0	1	577	36	612	0	1144	222641			gm1.10400087	100	577	0	0	1	577	36	612	0	1144		739
GJ14470	3.32969	2	3.65432	2	hypothetical protein SFHH103_06658 [Sinorhizobium fredii HH103]	N/A	B2G, 243068,	243068			gm1.37700004	99.83	591	1	0	1	591	449	1039	0	1164															hypothetical protein SFHH103_06658 [Sinorhizobium fredii HH103]	738	2	3.34903e-07	0.65	-
GJ14509	5.23272	3	2.58231	3	0	0	219019	219019			gm1.8300067	98.21	336	6	0	68	403	1	336	1e-176	618																737
GJ14517	5.16087	3	1.85935	3	0	0	115918	115918			fgeneshEH_pg.272__5	98.81	84	1	0	419	502	331	414	4e-38	159	98973			fgeneshEH_pg.16__199	98.81	84	1	0	419	502	331	414	4e-038	159		737
GJ14573	4.5777	3	1.89751	3	0	0	442228	442228			estExtDG_fgenesh_newKGs_kg.C_1760040	100	69	0	0	271	339	1	69	1e-31	137	355317			fgenesh_newKGs_kg.36__140__2696641:1	100	69	0	0	271	339	1	69	1e-031	137		736
GJ14574	4.08883	3	1.83526	3	0	0	0																														736
GJ14584	2.31601	2	2.41293	2	0	0	0																														736
GJ14623	11.1504	2	3.17595	2	0	0	0																														735
GJ14654	2.4125	3	2.3154	3	0	0	0																														734
GJ14666	5.48877	3	2.75449	3	Splicing coactivator SRm160/300, subunit SRm300	RNA processing and modification	445292	445292	Splicing coactivator SRm160/300, subunit SRm300	RNA processing and modification	estExtDG_fgenesh_newKGs_kg.C_4210010	99.53	212	1	0	363	574	1077	1288	2e-114	412	455708			estExtDG_Genemark1.C_1540050	100	129	0	0	1	129	52	180	2e-067	256		734
GJ14748	1.85792	3	2.5106	3	AFH1-interacting protein FIP2, contains BTB/POZ domain and pentapeptide repeats	General function prediction only	465835	465835	AFH1-interacting protein FIP2, contains BTB/POZ domain and pentapeptide repeats	General function prediction only	estExtDG_fgeneshEH_pg.C_810074	99.44	535	2	1	1	534	1004	470	0	1029	465835	AFH1-interacting protein FIP2, contains BTB/POZ domain and pentapeptide repeats	General function prediction only	estExtDG_fgeneshEH_pg.C_810074	93.51	77	5	0	657	733	470	394	5e-025	115	y1851_syny3; uncharacterized protein slr1851	733	3	3.52462e-08	0.456667	-
GJ14818	15.7418	3	3.63796	3	0	0	114120	114120			fgeneshEH_pg.207__31	92.71	535	39	0	120	654	701	1235	0	751	447159			estExtDG_fgenesh_newKGs_kg.C_20710001	93.48	491	32	0	164	654	139	629	0	720		731
GJ14873	2.63716	2	1.80552	2	protein	N/A	B2G, 96155, 124441	96155			fgeneshEH_pg.4__385	100	547	0	0	1	547	166	712	0	1084	124441			fgeneshEH_pg.5294__1	99.77	431	1	0	1	431	755	1185	0	846	protein	730	3	7.09159e-11	0.473333	-
GJ14889	7.05047	3	1.94169	3	0	0	0																														730
GJ14939	2.56636	3	2.06816	3	0	0	0																														729
GJ14968	4.43424	3	4.22069	3	Permease of the drug/metabolite transporter (DMT) superfamily	General function prediction only	113428	113428	Permease of the drug/metabolite transporter (DMT) superfamily	General function prediction only	fgeneshEH_pg.189__11	99.41	170	1	0	333	502	137	306	2e-89	329																728
GJ14986	2.80102	3	1.86786	3	Uncharacterized conserved protein	Function unknown	432481	432481	Uncharacterized conserved protein	Function unknown	estExtDG_fgenesh_newKGs_kg.C_50043	90.32	93	9	0	80	172	573	665	2e-24	113																728
GJ15040	10.9772	3	19.4606	3	Vacuolar protein sorting-associated protein	Intracellular trafficking, secretion, and vesicular transport	448672	448672	Vacuolar protein sorting-associated protein	Intracellular trafficking, secretion, and vesicular transport	estExtDG_Genemark1.C_90439	100	727	0	0	1	727	2966	2240	0	1441																727
GJ15064	1.96814	2	2.354	2	Transcription initiation factor TFIID, subunit BDF1 and related bromodomain proteins	Transcription	468007	468007	Transcription initiation factor TFIID, subunit BDF1 and related bromodomain proteins	Transcription	estExtDG_fgeneshEH_pg.C_1670056	100	726	0	0	1	726	2787	2062	0	1439																726
GJ15069	2.6452	2	1.60527	2	0	0	210213	210213			gm1.4100263	100	304	0	0	8	311	704	1007	8e-172	603	196766			gm1.400888	100	304	0	0	8	311	914	1217	8e-172	603		726
GJ15109	2.33616	3	2.59661	3	0	0	228034	228034			gm1.14300120	87.57	185	22	1	367	550	272	456	2e-43	176	239647			gm1.29200048	94.25	87	5	0	217	303	259	345	2e-030	133		725
GJ15165	4.11073	3	3.39561	3	0	0	441127	441127			estExtDG_fgenesh_newKGs_kg.C_1440027	99.29	282	2	0	74	355	3	284	7e-154	543	441127			estExtDG_fgenesh_newKGs_kg.C_1440027	96.09	256	8	1	361	614	319	574	2e-117	422		724
GJ15177	4.0791	2	2.36513	2	0	0	0																														724
GJ15178	4.42308	3	3.65741	3	0	0	0																														724
GJ15239	2.37943	2	2.29089	2	Putative cargo transport protein ERV29	N/A	465064	124841			fgeneshEH_pg.6813__1	99.67	304	1	0	403	706	304	1	5e-170	597	465064	Putative cargo transport protein ERV29	Intracellular trafficking, secretion, and vesicular transport	estExtDG_fgeneshEH_pg.C_620041	95.4	326	15	0	398	723	1046	721	1e-149	529		723
GJ15259	4.25468	3	3.42531	3	0	0	0																														722
GJ15304	1.99142	2	2.47226	3	hypothetical protein AURANDRAFT_71861 [Aureococcus anophagefferens]	N/A	B2G, 244917, 213056	244917			gm1.43800014	100	97	0	0	184	280	1311	1215	3e-48	192	213056			gm1.5600057	100	97	0	0	184	280	1311	1215	3e-048	192	hypothetical protein AURANDRAFT_71861 [Aureococcus anophagefferens]	722	1	7.04983e-10	0.61	-
GJ15324	2.15765	3	1.66771	3	hypothetical protein AURANDRAFT_71694 [Aureococcus anophagefferens]	N/A	B2G																													hypothetical protein AURANDRAFT_71694 [Aureococcus anophagefferens]	721	2	2.20088e-22	0.51	-
GJ15359	2.08316	3	3.75414	3	Transcription initiation factor TFIID, subunit BDF1 and related bromodomain proteins	Transcription	467794	467794	Transcription initiation factor TFIID, subunit BDF1 and related bromodomain proteins	Transcription	estExtDG_fgeneshEH_pg.C_1580006	99.58	720	2	1	1	720	3513	2795	0	1396	457776	Collagens (type IV and type XIII), and related proteins	Extracellular structures	estExtDG_Genemark1.C_2730057	100	321	0	0	400	720	2719	2399	0	636		720
GJ15393	2.14181	3	2.16	3	0	0	0																														719
GJ15407	2.10011	2	1.69169	2	0	0	220331	220331			gm1.9000167	98.77	408	5	0	84	491	1055	1462	0	769																719
GJ15408	2.55048	2	4.72934	2	0	0	237195	237195			gm1.24600050	99.33	447	3	0	20	466	1	447	0	862	229436			gm1.15500105	99.33	447	3	0	20	466	1	447	0	862		719
GJ15563	3.96163	3	2.76909	3	hypothetical protein GP2143_05825 [marine gamma proteobacterium HTCC2143]	N/A	B2G, 98831,	98831			fgeneshEH_pg.16__57	99.72	351	1	0	122	472	351	1	0	688															hypothetical protein GP2143_05825 [marine gamma proteobacterium HTCC2143]	716	1	1.22119e-12	0.52	-
GJ15587	5.75687	3	2.00106	3	0	0	0																														716
GJ15667	2.08155	3	2.53419	3	0	0	207260	207260			gm1.3100046	99.78	459	1	0	151	609	459	1	0	902	234342			gm1.20300050	99.77	442	1	0	151	592	444	3	0	868		714
GJ15679	4.67795	2	3.01302	2	thiosulfate sulfurtransferase	N/A	B2G, 214575, 226508	214575			gm1.6200014	100	558	0	0	87	644	1	558	0	1106	226508			gm1.13200159	100	528	0	0	117	644	31	558	0	1047	thiosulfate sulfurtransferase	714	10	2.90039e-32	0.536	F:transferase activity	-
GJ15779	2.7857	3	2.60203	3	spc25_bovin; kinetochore protein spc25	N/A	B2G, 210753, 210704	210753			gm1.4500220	98.92	93	1	0	204	296	313	405	2e-43	176	210704			gm1.4500171	98.92	93	1	0	204	296	415	507	2e-043	176	spc25_bovin; kinetochore protein spc25	712	5	9.17993e-15	0.502	P:mitotic cell cycle; C:intracellular membrane-bounded organelle; P:chromosome segregation; P:microtubule cytoskeleton organization; P:M phase; C:cytoplasmic part; C:condensed chromosome kinetochore	-
GJ15920	1.63431	3	1.78033	3	Predicted dehydrogenase	Secondary metabolites biosynthesis, transport and catabolism	452872	452872	Predicted dehydrogenase	Secondary metabolites biosynthesis, transport and catabolism	estExtDG_Genemark1.C_700068	99.3	142	1	0	2	143	229	370	9e-73	274	466149	Predicted dehydrogenase	Secondary metabolites biosynthesis, transport and catabolism	estExtDG_fgeneshEH_pg.C_930032	99.3	142	1	0	2	143	229	370	9e-073	274	y2370_staas; uncharacterized oxidoreductase sas2370	709	10	5.86861e-30	0.542	P:oxidation reduction; F:binding; F:oxidoreductase activity; P:metabolic process; F:catalytic activity
GJ15929	6.20133	3	4.24461	3	0	0	0																														709
GJ15936	3.9884	3	2.28353	3	0	0	374388	374388			fgenesh_newKGs_kg.6920__1__2704138:1	100	57	0	0	637	693	102	158	2e-24	113	373400			fgenesh_newKGs_kg.1512__2__2689311:1	100	57	0	0	637	693	375	431	2e-024	113		709
GJ15942	7.6898	3	1.67057	3	0	0	0																														709
GJ15960	2.2741	3	1.90937	3	0	0	446758	446758			estExtDG_fgenesh_newKGs_kg.C_10360001	97.46	511	2	3	2	509	213	715	0	902	440011			estExtDG_fgenesh_newKGs_kg.C_1150042	99.74	384	1	0	126	509	427	810	0	753		709
GJ15980	4.26814	3	3.26635	3	eh domain-containing protein 3	N/A	B2G, 117015,	117015			fgeneshEH_pg.318__2	99.77	432	1	0	1	432	283	714	0	848															eh domain-containing protein 3	708	10	5.49442e-48	0.728	F:GTP binding; F:GTPase activity
GJ15985	4.64015	3	1.5607	2	conserved unknown protein [Ectocarpus siliculosus]	N/A	B2G, 247905, 241148	247905			gm1.61500004	85.22	433	64	0	60	492	554	986	5e-96	351	241148			gm1.32400020	83.79	475	77	0	3	477	497	971	5e-090	331	conserved unknown protein [Ectocarpus siliculosus]	708	10	1.69147e-29	0.536	-
GJ16057	6.40562	2	2.88206	2	0	0	198177	198177			gm1.700487	100	312	0	0	133	444	1	312	1e-176	618																706
GJ16097	14.6083	3	4.10227	3	hypothetical protein [Monosiga brevicollis MX1]	N/A	B2G, 215920, 225819	215920			gm1.6700114	99.66	587	2	0	1	587	682	1268	0	1148	225819			gm1.12700025	98.82	594	7	0	1	594	1114	1707	0	1122	hypothetical protein [Monosiga brevicollis MX1]	705	3	2.3889e-18	0.636667	-
GJ16143	3.25386	3	1.83173	3	0	0	309973	309973			fgenesh_newKGs_pm.22__57	99.37	159	1	0	489	647	373	531	7e-83	307	255027			gm1.298700002	94.9	196	8	1	120	313	7	202	1e-081	303		705
GJ16165	2.48425	2	2.12737	2	integrin alpha beta-propellor repeat-containing protein	N/A	B2G																													integrin alpha beta-propellor repeat-containing protein	704	1	2.3439e-07	0.67	P:integrin-mediated signaling pathway
GJ16167	14.8308	3	5.01928	3	0	0	0																														704
GJ16174	2.79758	3	2.09406	3	hypothetical protein CAOG_06309 [Capsaspora owczarzaki ATCC 30864]	N/A	B2G, 443652, 443652	443652			estExtDG_fgenesh_newKGs_kg.C_2550005	99.6	505	2	0	88	592	9	513	0	985	443652			estExtDG_fgenesh_newKGs_kg.C_2550005	98.29	117	2	0	588	704	530	646	2e-055	216	hypothetical protein CAOG_06309 [Capsaspora owczarzaki ATCC 30864]	704	3	2.0828e-13	0.536667	-
GJ16181	3.42021	3	3.28708	3	0	0	438647	438647			estExtDG_fgenesh_newKGs_kg.C_810011	98.8	668	8	0	5	672	69	736	0	1261	433017			estExtDG_fgenesh_newKGs_kg.C_80134	98.63	586	8	0	5	590	69	654	0	1098		704
GJ16220	7.5588	3	2.95989	3	0	0	0																														703
GJ16227	4.18611	3	1.6074	3	0	0	203737	203737			gm1.2000057	97.04	135	4	0	16	150	125	259	2e-61	236	198288			gm1.800043	100	104	0	0	16	119	104	1	2e-052	206		703
GJ16271	2.25728	3	1.54119	2	0	0	360075	360075			fgenesh_newKGs_kg.91__43__2704398:2	98.96	289	3	0	414	702	170	458	1e-155	549	364161			fgenesh_newKGs_kg.161__37__2704398:2	98.62	289	4	0	414	702	170	458	3e-153	541		702
GJ16356	3.47248	3	1.81306	3	yiti_bacsu; uncharacterized n-acetyltransferase	N/A	B2G, 315631, 314308	315631			fgenesh_newKGs_pm.294__20	99.81	519	1	0	138	656	1	519	0	1021	314308			fgenesh_newKGs_pm.172__32	99.81	519	1	0	138	656	1	519	0	1021	yiti_bacsu; uncharacterized n-acetyltransferase	700	1	4.32383e-07	0.46	F:transferase activity; F:acyltransferase activity; P:metabolic process; F:N-acetyltransferase activity
GJ16445	14.5088	3	7.39443	3	0	0	0																														698
GJ16469	2.38693	2	2.3411	2	conserved unknown protein [Ectocarpus siliculosus]	N/A	B2G, 433882,	433882			estExtDG_fgenesh_newKGs_kg.C_140189	99.28	553	4	0	1	553	1452	900	0	1065															conserved unknown protein [Ectocarpus siliculosus]	698	1	2.16117e-08	0.47	-
GJ16510	4.09795	3	1.97693	3	0	0	352566	352566			fgenesh_newKGs_kg.17__47__jgi	100	697	0	0	1	697	1	697	0	1382	373424			fgenesh_newKGs_kg.1542__1__2687597:1	98.97	680	4	1	21	697	1	680	0	1289		697
GJ16576	2.49513	3	1.62602	3	0	0	241608	241608			gm1.33600020	99.74	392	1	0	119	510	5	396	0	769	205282			gm1.2300348	97.96	392	8	0	119	510	5	396	0	714		695
GJ16589	2.77886	3	2.05751	3	0	0	0																														695
GJ16595	4.68311	2	2.71294	2	0	0	0																														695
GJ16596	5.21255	3	2.79203	3	0	0	0																														695
GJ16626	1.87206	3	4.61069	3	0	0	471406	471406			estExtDG_fgeneshEH_pg.C_10950003	96.67	510	7	2	11	513	871	365	0	876	446504			estExtDG_fgenesh_newKGs_kg.C_8340001	90.72	97	9	0	557	653	588	684	8e-027	121		695
GJ16650	5.92834	3	3.12874	3	0	0	0																														694
GJ16713	1.69312	3	2.36761	3	rad51_chick; dna repair protein rad51 homolog 1	N/A	B2G																													rad51_chick; dna repair protein rad51 homolog 1	692	10	2.32096e-55	0.891	P:response to gamma radiation; F:single-stranded DNA-dependent ATPase activity; F:damaged DNA binding; F:double-stranded DNA binding; P:DNA unwinding involved in replication; P:positive regulation of DNA ligation; P:protein homooligomerization; F:protein	-
GJ16750	8.02854	3	2.0144	3	Translation initiation factor 4F, ribosome/mRNA-bridging subunit (eIF-4G)	Translation, ribosomal structure and biogenesis	364886	364886	Translation initiation factor 4F, ribosome/mRNA-bridging subunit (eIF-4G)	Translation, ribosomal structure and biogenesis	fgenesh_newKGs_kg.174__17__EST_ALL.fasta.Contig3748	99.71	689	1	1	1	689	12	699	0	1342																692
GJ16777	8.14162	3	2.82821	3	0	0	0																														691
GJ16803	1.90769	3	2.04515	3	multicopper oxidase	N/A	B2G, 210481,	210481			gm1.4300246	100	213	0	0	232	444	1165	1377	2e-117	422															multicopper oxidase	690	10	2.93882e-12	0.497	F:metal ion binding; P:oxidation reduction; F:oxidoreductase activity; F:copper ion binding; F:bilirubin oxidase activity
GJ16838	2.5919	3	1.838	3	2-isopropylmalate synthase homocitrate synthase family protein	N/A	B2G, 231620,	231620			gm1.17400049	98.62	290	4	0	56	345	1067	1356	6e-154	543															2-isopropylmalate synthase homocitrate synthase family protein	689	10	2.43765e-08	0.776	F:acyltransferase activity; F:2-isopropylmalate synthase activity; P:leucine biosynthetic process; P:acyl-carrier-protein biosynthetic process; P:pyruvate metabolic process; P:isoleucine biosynthetic process; P:valine biosynthetic process	EC:2.3.3.13
GJ16847	2.06417	2	2.20946	2	0	0	243246	243246			gm1.38200014	97.17	565	15	1	1	564	1685	1121	0	985	214423			gm1.6100082	97.17	565	15	1	1	564	1685	1121	0	985		689
GJ16891	2.42108	3	1.8957	3	0	0	122932	122932			fgeneshEH_pg.1615__1	99.62	525	2	0	28	552	1	525	0	1025	211052			gm1.4600224	99.62	525	2	0	28	552	1	525	0	1025		689
GJ16908	2.49013	3	2.40612	3	hypothetical protein AURANDRAFT_66077 [Aureococcus anophagefferens]	N/A	B2G																													hypothetical protein AURANDRAFT_66077 [Aureococcus anophagefferens]	688	3	2.29501e-21	0.606667	-
GJ16948	2.52524	3	1.75918	3	0	0	433581	433581			estExtDG_fgenesh_newKGs_kg.C_120111	99.21	632	5	0	26	657	1	632	0	1213	445764			estExtDG_fgenesh_newKGs_kg.C_5130011	99.81	524	1	0	134	657	42	565	0	1031		687
GJ16951	3.2585	3	2.16673	3	0	0	366857	366857			fgenesh_newKGs_kg.234__25__2688310:1	98.31	177	1	1	373	549	1401	1227	4e-87	321	366857			fgenesh_newKGs_kg.234__25__2688310:1	97.71	131	3	0	239	369	1524	1394	2e-061	236		687
GJ16964	2.07722	2	1.95824	2	0	0	0																														687
GJ16969	1.74649	2	2.64508	3	Ultrahigh sulfur keratin-associated protein	N/A	97960	208806			gm1.3600208	98.26	288	0	2	159	445	825	542	2e-147	521	97960	Ultrahigh sulfur keratin-associated protein	Extracellular structures	fgeneshEH_pg.12__80	88.93	262	17	3	208	461	1506	1249	9e-076	283		687
GJ17038	3.79865	3	2.26519	3	0	0	0																														686
GJ17070	1.70703	3	1.93551	3	Actin filament-coating protein tropomyosin	N/A	464823	228459			gm1.14700114	98.46	130	2	0	384	513	130	1	3e-63	242	464823	Actin filament-coating protein tropomyosin	Cytoskeleton	estExtDG_fgeneshEH_pg.C_570064	99.18	122	0	1	36	156	36	157	2e-058	226		686
GJ17116	2.25021	3	1.99814	3	0	0	0																														684
GJ17126	2.15263	2	2.5099	2	0	0	215918	215918			gm1.6700112	98.97	97	1	0	351	447	249	153	6e-46	184																684
GJ17136	28.7783	3	11.2545	3	0	0	0																														684
GJ17187	3.00418	2	2.81896	2	0	0	0																														683
GJ17349	1.94377	3	2.67725	3	0	0	0																														680
GJ17400	2.69624	3	2.79111	3	scp20_arath; serine carboxypeptidase-like 20 flags: precursor	N/A	B2G																													scp20_arath; serine carboxypeptidase-like 20 flags: precursor	678	10	5.42984e-17	0.575	F:carboxypeptidase activity; C:peroxisome; F:protein binding; C:mitochondrion	-
GJ17444	2.50992	3	2.07408	3	0	0	448373	448373			estExtDG_Genemark1.C_70220	98.99	99	1	0	42	140	99	1	4e-47	188																677
GJ17456	1.61306	3	2.11426	3	hexokinase pii-like	N/A	B2G, 209727,	209727			gm1.4000115	98.41	567	6	1	18	584	1	564	0	1049															hexokinase pii-like	677	1	4.15264e-19	0.54	-
GJ17467	3.3144	3	3.02791	3	Translation initiation factor 4F, helicase subunit (eIF-4A) and related helicases	Translation, ribosomal structure and biogenesis	312754	312754	Translation initiation factor 4F, helicase subunit (eIF-4A) and related helicases	Translation, ribosomal structure and biogenesis	fgenesh_newKGs_pm.102__9	98.9	455	0	1	1	455	685	1134	0	862															if4a_schpo; atp-dependent rna helicase eif4a; eukaryotic initiation factor 4a; eif-4a; translation initiation factor 1	677	10	1.14245e-49	0.811	F:ATP-dependent helicase activity; F:RNA binding; F:ATP binding; F:translation initiation factor activity; C:ribosome; P:regulation of translational initiation	-
GJ17468	3.21817	2	1.98599	2	0	0	0																														677
GJ17478	3.35116	3	1.85455	3	Microtubule-associated anchor protein involved in autophagy and membrane trafficking	Cytoskeleton	439957	439957	Microtubule-associated anchor protein involved in autophagy and membrane trafficking	Cytoskeleton	estExtDG_fgenesh_newKGs_kg.C_1130043	95.94	443	18	0	235	677	625	183	0	735	118718			fgeneshEH_pg.420__7	96.28	242	9	0	436	677	402	161	2e-113	408	atg8_vanpo; autophagy-related protein 8; autophagy-related ubiquitin-like modifier atg8 flags: precursor	677	10	8.99508e-33	0.863	C:autophagic vacuole membrane; C:CVT vesicle membrane; P:autophagy; P:protein transport	-
GJ17506	8.3078	3	4.3834	3	0	0	0																														676
GJ17514	2.82837	2	2.45341	2	cupin 2 protein	N/A	B2G, 114365, 237792	114365			fgeneshEH_pg.215__4	99.03	207	2	0	60	266	1	207	4e-109	394	237792			gm1.25700033	98.52	203	3	0	60	262	1	203	2e-104	379	cupin 2 protein	676	10	7.74699e-13	0.528	-
GJ17558	2.0239	2	1.72425	2	0	0	435406	435406			estExtDG_fgenesh_newKGs_kg.C_270095	99.58	479	2	0	47	525	143	621	0	934																675
GJ17570	4.31067	3	1.60413	3	wsdu1_mouse; wd sam and u-box domain-containing protein 1	N/A	B2G																													wsdu1_mouse; wd sam and u-box domain-containing protein 1	675	10	1.01114e-15	0.663	P:protein ubiquitination; F:ubiquitin-protein ligase activity; C:nucleus; C:cytosol	EC:6.3.2.19
GJ17603	8.24251	2	6.10988	2	0	0	0																														674
GJ17612	7.07688	3	4.86403	3	0	0	0																														674
GJ17792	5.04597	3	3.13591	3	0	0	0																														670
GJ17919	2.60244	2	1.58218	2	0	0	196110	196110			gm1.400232	87.7	187	23	0	481	667	1177	1363	4e-47	188																667
GJ17938	2.36396	2	1.57485	2	0	0	447022	447022			estExtDG_fgenesh_newKGs_kg.C_13250001	98.6	214	3	0	275	488	580	367	6e-111	400	358127			fgenesh_newKGs_kg.65__74__EST_ALL.fasta.Contig528	99.45	182	1	0	486	667	287	106	1e-096	353		667
GJ17964	3.45077	3	1.57366	3	0	0	435937	435937			estExtDG_fgenesh_newKGs_kg.C_360048	99.25	531	1	1	36	566	288	815	0	1017																666
GJ17982	3.28983	2	2.34343	2	0	0	229661	229661			gm1.15700082	99.47	378	2	0	6	383	1	378	0	733																666
GJ18053	2.90786	3	3.24151	3	0	0	437697	437697			estExtDG_fgenesh_newKGs_kg.C_630056	95	140	0	1	525	664	473	605	2e-58	226	436112			estExtDG_fgenesh_newKGs_kg.C_370118	93.57	140	2	1	525	664	473	605	1e-053	210		665
GJ18061	7.34222	2	3.86988	2	0	0	0																														664
GJ18067	2.03042	2	2.89857	2	0	0	0																														664
GJ18132	2.06558	3	1.97807	3	Nucleolar GTPase/ATPase p130	Nuclear structure	100060	100060	Nucleolar GTPase/ATPase p130	Nuclear structure	fgeneshEH_pg.22__5	100	243	0	0	1	243	4468	4710	2e-135	482																662
GJ18140	2.10247	3	4.21242	3	0	0	217716	217716			gm1.7500079	99.38	481	1	1	1	479	177	657	0	924	243460			gm1.38900003	99.38	481	1	1	1	479	234	714	0	924		662
GJ18143	2.21197	3	1.94912	3	0	0	0																														662
GJ18177	1.73379	2	2.62052	3	0	0	0																														661
GJ18219	4.03818	3	6.9634	3	0	0	0																														660
GJ18221	2.06076	3	2.55137	3	0	0	0																														660
GJ18227	2.13322	3	2.29114	3	0	0	0																														660
GJ18289	1.88427	2	2.07557	2	Actin filament-coating protein tropomyosin	Cytoskeleton	98020	98020	Actin filament-coating protein tropomyosin	Cytoskeleton	fgeneshEH_pg.12__140	99.16	237	2	0	1	237	689	925	4e-127	454	118256			fgeneshEH_pg.389__1	88.26	230	21	1	1	230	362	585	8e-064	244		658
GJ18294	2.67171	3	2.30265	3	0	0	0																														658
GJ18341	1.89847	3	2.14655	3	0	0	0																														657
GJ18358	3.25296	2	1.87952	2	0	0	0																														657
GJ18385	2.16774	3	1.5162	2	0	0	0																														657
GJ18390	5.65739	3	3.13151	3	Glucose dehydrogenase/choline dehydrogenase/mandelonitrile lyase (GMC oxidoreductase family)	General function prediction only	195271	195271	Glucose dehydrogenase/choline dehydrogenase/mandelonitrile lyase (GMC oxidoreductase family)	General function prediction only	gm1.300322	99.08	326	3	0	189	514	1394	1719	8e-178	622															beta_burp8; choline dehydrogenase; cdh; chd	656	9	1.173e-08	0.453333	C:cell part	-
GJ18442	1.57117	3	1.863	3	0	0	116298	116298			fgeneshEH_pg.287__4	96.52	460	13	1	1	460	156	612	0	781	218282			gm1.7800181	96.34	328	12	0	1	328	156	483	2e-157	555		655
GJ18473	3.6656	2	2.48014	2	0	0	0																														654
GJ18673	8.0689	3	2.25766	3	0	0	235940	235940			gm1.22800031	95.31	128	6	0	77	204	1	128	2e-52	206																649
GJ18682	1.83466	3	2.14955	3	0	0	225594	225594			gm1.12500123	91.01	267	13	3	44	302	1096	1359	4e-90	331																649
GJ18742	2.85119	2	1.8828	2	0	0	226826	226826			gm1.13400151	95.71	70	2	1	45	113	874	805	1e-22	107																648
GJ18787	2.15047	2	2.3573	3	0	0	0																														647
GJ18812	10.3044	3	2.0223	3	0	0	0																														646
GJ18981	5.66564	2	3.61159	2	0	0	0																														642
GJ18982	7.42834	2	4.69738	2	0	0	0																														642
GJ19030	2.3845	2	2.42393	2	0	0	203177	203177			gm1.1800236	100	463	0	0	2	464	975	1437	0	918	226277			gm1.13100063	99.78	463	1	0	2	464	915	1377	0	910		641
GJ19043	2.89431	3	1.56959	2	Predicted E3 ubiquitin ligase	Posttranslational modification, protein turnover, chaperones	109772	109772	Predicted E3 ubiquitin ligase	Posttranslational modification, protein turnover, chaperones	fgeneshEH_pg.124__48	99.53	641	3	0	1	641	740	1380	0	1247	116587			fgeneshEH_pg.300__4	99.38	641	4	0	1	641	740	1380	0	1239	ari1l_danre; e3 ubiquitin-protein ligase arih1l	641	10	7.98948e-22	0.423	F:binding	-
GJ19059	3.39395	3	1.58785	3	0	0	195141	195141			gm1.300192	99.24	262	2	0	67	328	981	1242	5e-142	504	239207			gm1.28400018	98.85	262	3	0	67	328	1107	1368	1e-139	496		640
GJ19062	3.28785	3	2.19864	3	0	0	0																														641
GJ19069	2.25684	3	1.95002	3	0	0	0																														640
GJ19111	2.29735	3	3.52004	3	0	0	0																														639
GJ19116	2.98213	3	2.62954	3	0	0	96978	96978			fgeneshEH_pg.8__90	98.39	124	2	0	294	417	1149	1272	1e-59	230																639
GJ19121	4.2844	3	2.12715	3	0	0	233046	233046			gm1.18700072	97.64	127	3	0	294	420	1092	1218	4e-59	228																639
GJ19173	12.7795	3	5.83849	3	0	0	216132	216132			gm1.6800101	99.75	402	1	0	39	440	1	402	0	789	252934			gm1.150200002	99.25	402	3	0	39	440	1	402	0	773		638
GJ19178	2.13966	3	2.27135	3	0	0	0																														638
GJ19210	2.80494	3	1.50673	3	glyoxalase bleomycin resistance protein dioxygenase	N/A	B2G, 361883, 370039	361883			fgenesh_newKGs_kg.120__43__CX777870	99.63	543	2	0	95	637	124	666	0	1061	370039			fgenesh_newKGs_kg.413__29__CX777870	99.63	543	2	0	95	637	149	691	0	1061	glyoxalase bleomycin resistance protein dioxygenase	637	10	1.70992e-26	0.567	F:oxidoreductase activity, acting on single donors with incorporation of molecular oxygen, incorporation of two atoms of oxygen
GJ19215	1.85187	3	3.41344	3	0	0	0																														637
GJ19244	1.75392	2	2.80335	3	uncharacterized protein loc100382527	N/A	B2G																													uncharacterized protein loc100382527	637	10	4.60323e-13	0.616	F:kinase activity	-
GJ19285	2.0661	3	1.87011	3	Natriuretic peptide receptor, guanylate cyclase	Signal transduction mechanisms	362391	362391	Natriuretic peptide receptor, guanylate cyclase	Signal transduction mechanisms	fgenesh_newKGs_kg.131__3__EST_ALL.fasta.Contig12179	96.44	450	13	1	22	471	98	544	0	761																636
GJ19296	3.38564	3	2.25435	3	0	0	422237	422237			estExtDG_fgenesh_newKGs_pm.C_620003	99.63	545	0	1	1	545	1	543	0	1059																635
GJ19346	2.78412	3	2.30789	3	conserved hypothetical protein [Phytophthora infestans T30-4]	N/A	B2G, 254308, 119960	254308			gm1.226600001	99.33	445	3	0	126	570	75	519	0	858	119960			fgeneshEH_pg.551__1	99.75	397	1	0	85	481	1	397	0	779	conserved hypothetical protein [Phytophthora infestans T30-4]	634	1	3.2067e-07	0.42	-
GJ19369	2.47144	3	3.67951	3	Microtubule-binding protein involved in cell cycle control	Cell cycle control, cell division, chromosome partitioning	115942	115942	Microtubule-binding protein involved in cell cycle control	Cell cycle control, cell division, chromosome partitioning	fgeneshEH_pg.273__6	99.48	192	1	0	1	192	681	872	1e-102	373															mare1_xentr; microtubule-associated protein rp eb family member 1	633	10	3.72152e-08	0.693	P:negative regulation of microtubule polymerization; C:cytosol; F:microtubule plus-end binding; P:protein localization to microtubule; C:microtubule; F:protein C-terminus binding; C:spindle; C:cortical microtubule cytoskeleton; P:cell proliferation; C:tub	-
GJ19374	2.44571	3	1.74612	3	0	0	363328	363328			fgenesh_newKGs_kg.145__11__EST_ALL.fasta.Contig2838	93.82	259	14	2	374	631	1055	1312	5e-102	371	362178			fgenesh_newKGs_kg.126__12__2691056:1	96.62	207	6	1	374	579	1014	1220	7e-095	347		633
GJ19384	2.64956	2	1.91899	2	0	0	0																														633
GJ19484	2.09845	3	1.99515	3	0	0	232576	232576			gm1.18300004	99.69	324	1	0	74	397	1	324	0	634	365317			fgenesh_newKGs_kg.183__1__2700808:1	98.22	169	1	1	460	628	167	1	2e-082	305		630
GJ19574	2.15853	3	2.0255	3	hypothetical protein SCHCODRAFT_59979 [Schizophyllum commune H4-8]	N/A	B2G, 217010,	217010			gm1.7200023	100	168	0	0	153	320	609	776	1e-90	333															hypothetical protein SCHCODRAFT_59979 [Schizophyllum commune H4-8]	628	1	7.95178e-08	0.46	-
GJ19597	2.19954	2	1.90074	2	0	0	231613	231613			gm1.17400042	85.71	224	32	0	185	408	855	632	1e-47	190																628
GJ19682	1.68329	2	1.90565	2	0	0	457099	457099			estExtDG_Genemark1.C_2180025	100	626	0	0	1	626	626	1	0	1241																626
GJ19718	2.75906	3	1.62157	3	0	0	249986	249986			gm1.85200004	99.8	498	1	0	1	498	690	1187	0	979	216120			gm1.6800089	99.4	498	3	0	1	498	690	1187	0	963		624
GJ19753	2.76106	2	3.68736	2	eIF2-interacting protein ABC50 (ABC superfamily)	Translation, ribosomal structure and biogenesis	450859	450859	eIF2-interacting protein ABC50 (ABC superfamily)	Translation, ribosomal structure and biogenesis	estExtDG_Genemark1.C_340076	100	96	0	0	1	96	934	1029	9e-48	190	456521			estExtDG_Genemark1.C_1830100	100	96	0	0	1	96	1065	1160	9e-048	190		623
GJ19809	1.89839	3	4.47795	3	Arp2/3 complex-interacting protein VIP1/Asp1, involved in regulation of actin cytoskeleton	Cytoskeleton	447945	447945	Arp2/3 complex-interacting protein VIP1/Asp1, involved in regulation of actin cytoskeleton	Cytoskeleton	estExtDG_Genemark1.C_40334	95.95	74	3	0	33	106	74	1	2e-27	123	216379			gm1.6900101	93.98	83	0	2	295	373	162	81	4e-025	115		622
GJ19816	3.27427	2	3.73528	2	Ankyrin	Cell wall/membrane/envelope biogenesis	433718	433718	Ankyrin	Cell wall/membrane/envelope biogenesis	estExtDG_fgenesh_newKGs_kg.C_130112	99.84	622	1	0	1	622	2109	1488	0	1225																622
GJ19904	3.28386	2	3.50108	2	0	0	0																														619
GJ19970	2.0144	3	2.18381	3	Ubiquitin and ubiquitin-like proteins	Posttranslational modification, protein turnover, chaperones	436615	436615	Ubiquitin and ubiquitin-like proteins	Posttranslational modification, protein turnover, chaperones	estExtDG_fgenesh_newKGs_kg.C_460024	95.95	618	25	0	1	618	1138	521	0	1027	374268			fgenesh_newKGs_kg.5734__1__2696435:13	93.2	147	10	0	472	618	458	312	3e-054	212	rl40_eimbo; ubiquitin-60s ribosomal protein l40; ubiquitin a-52 residue ribosomal protein fusion product 1; ubiquitin; 60s ribosomal protein l40; cep52; cep53 flags: precursor	618	10	3.45235e-27	0.927	P:axon guidance; P:ER-associated protein catabolic process; C:nucleoplasm; F:transcription regulator activity; P:positive regulation of transcription; F:protein binding; P:regulation of synaptic plasticity; P:translational elongation; P:induction of apopt	-
GJ20026	4.58499	3	2.24019	3	Uncharacterized conserved protein, contains TBC domain	Signal transduction mechanisms	463067	463067	Uncharacterized conserved protein, contains TBC domain	Signal transduction mechanisms	estExtDG_fgeneshEH_pg.C_210004	98.02	354	7	0	149	502	940	1293	0	646	470051			estExtDG_fgeneshEH_pg.C_3650013	98.47	262	4	0	224	485	1	262	3e-137	488		616
GJ20027	3.499	2	2.28948	2	0	0	0																														616
GJ20111	2.63742	3	1.62969	3	0	0	368147	368147			fgenesh_newKGs_kg.294__12__EST_ALL.fasta.Contig11759	97.34	338	3	1	24	361	8	339	3e-171	601																614
GJ20128	2.5209	3	9.16525	3	0	0	0																														614
GJ20170	2.5543	2	1.94378	3	0	0	0																														613
GJ20269	3.9572	2	2.42231	2	0	0	0																														610
GJ20324	3.23359	3	2.68089	3	0	0	256810	256810			gm1.530500002	98.82	254	3	0	173	426	12	265	7e-135	480	441319			estExtDG_fgenesh_newKGs_kg.C_1500006	95.1	102	3	1	490	589	1117	1016	1e-037	157		609
GJ20424	3.23431	3	3.32662	3	0	0	436112	436112			estExtDG_fgenesh_newKGs_kg.C_370118	100	607	0	0	1	607	1	607	0	1203	437697			estExtDG_fgenesh_newKGs_kg.C_630056	99.51	607	3	0	1	607	1	607	0	1179		607
GJ20444	1.6541	3	6.20116	3	0	0	218491	218491			gm1.7900153	98.55	69	1	0	161	229	552	484	3e-29	129																606
GJ20470	2.41951	3	1.85968	3	Transcription initiation factor TFIID, subunit TAF5 (also component of histone acetyltransferase SAGA)	Transcription	452299	452299	Transcription initiation factor TFIID, subunit TAF5 (also component of histone acetyltransferase SAGA)	Transcription	estExtDG_Genemark1.C_600030	100	101	0	0	119	219	304	404	1e-50	200	444548			estExtDG_fgenesh_newKGs_kg.C_3330021	96.12	103	4	0	315	417	138	240	2e-042	172		605
GJ20559	3.83279	3	2.55471	3	0	0	431800	431800			estExtDG_fgenesh_newKGs_kg.C_10181	98.41	63	1	0	541	603	826	764	1e-25	117																603
GJ20561	23.0834	3	4.27567	3	0	0	0																														603
GJ20614	2.76693	2	1.7597	2	0	0	0																														602
GJ20635	2.19592	2	1.76518	2	dUTPase	Nucleotide transport and metabolism	58160	58160	dUTPase	Nucleotide transport and metabolism	gw1.140.43.1	97.24	217	6	0	1	217	54	270	1e-105	383															dut_arath; deoxyuridine 5 -triphosphate nucleotidohydrolase; dutpase; dutp pyrophosphatase; dutp-pyrophosphatase-like 1; 1	602	10	5.01821e-53	0.792	C:cytosol; F:dUTP diphosphatase activity; F:metal ion binding; P:DNA replication; P:pyrimidine deoxyribonucleoside triphosphate catabolic process; P:dUTP metabolic process; F:protein binding; C:nucleus; P:pyrimidine base metabolic process	EC:3.6.1.23
GJ20680	7.2247	3	4.17818	3	Junctional membrane complex protein Junctophilin and related MORN repeat proteins	General function prediction only	48225	48225	Junctional membrane complex protein Junctophilin and related MORN repeat proteins	General function prediction only	gw1.183.20.1	100	153	0	0	1	153	109	261	9e-82	303															rsph1_human; radial spoke head 1 homolog; cancer testis antigen 79; ct79; male meiotic metaphase chromosome-associated acidic protein; meichroacidin; testis-specific gene a2 protein	600	1	4.2543e-07	0.65	C:cytosol; C:nucleus	-
GJ20688	2.23415	2	1.63617	2	0	0	464177	464177			estExtDG_fgeneshEH_pg.C_400162	96.11	489	11	4	14	496	1916	1430	0	795	229112			gm1.15300020	98.86	352	4	0	145	496	494	143	0	666		600
GJ20741	2.92015	3	3.00995	3	scp21_arath; serine carboxypeptidase-like 21 flags: precursor	N/A	B2G																													scp21_arath; serine carboxypeptidase-like 21 flags: precursor	598	2	1.14677e-07	0.625	-
GJ20747	11.6751	3	4.53134	3	0	0	0																														598
GJ20760	3.78397	3	3.27898	3	0	0	0																														598
GJ20789	3.0471	2	2.6288	2	0	0	0																														597
GJ20868	3.5194	3	2.29399	3	0	0	0																														595
GJ20948	3.39846	3	2.6627	3	0	0	0																														593
GJ20990	1.87068	3	2.53398	3	0	0	0																														592
GJ21012	1.89409	2	1.88382	2	Asparaginyl peptidases	Posttranslational modification, protein turnover, chaperones	455379	455379	Asparaginyl peptidases	Posttranslational modification, protein turnover, chaperones	estExtDG_Genemark1.C_1410110	94.78	479	11	2	1	472	985	514	0	759																592
GJ21032	2.43833	2	1.7859	2	0	0	373981	373981			fgenesh_newKGs_kg.3148__1__2685775:1	100	562	0	0	30	591	1	562	0	1114	369324			fgenesh_newKGs_kg.361__12__2685775:1	100	562	0	0	30	591	1	562	0	1114		591
GJ21055	1.61003	2	2.93034	3	0	0	0																														590
GJ21126	1.88425	2	2.20818	2	0	0	0																														588
GJ21281	14.3922	3	8.11679	3	lrsm1_mouse; e3 ubiquitin-protein ligase lrsam1; leucine-rich repeat and sterile alpha motif-containing protein 1; tsg101-associated ligase	N/A	B2G, 113713, 238697	113713			fgeneshEH_pg.197__31	100	194	0	0	336	529	1267	1074	3e-106	385	238697			gm1.27500005	83.64	220	36	0	270	489	341	560	8e-036	151	lrsm1_mouse; e3 ubiquitin-protein ligase lrsam1; leucine-rich repeat and sterile alpha motif-containing protein 1; tsg101-associated ligase	584	2	2.12812e-07	0.555	P:regulation of apoptosis; P:placenta development; F:protein binding; C:intracellular part	-
GJ21283	2.97616	3	1.51434	3	secg_dicdi; ankyrin ph and sec7 domain containing protein secg	N/A	B2G																													secg_dicdi; ankyrin ph and sec7 domain containing protein secg	584	10	5.28278e-10	0.616	C:cytoplasm
GJ21298	2.31813	3	2.163	3	FOG: Zn-finger	General function prediction only	109848	109848	FOG: Zn-finger	General function prediction only	fgeneshEH_pg.125__47	96.77	93	3	0	487	579	323	231	8e-39	161																584
GJ21303	2.05091	3	2.63194	3	Chaperone-dependent E3 ubiquitin protein ligase (contains TPR repeats)	Posttranslational modification, protein turnover, chaperones	454472	454472	Chaperone-dependent E3 ubiquitin protein ligase (contains TPR repeats)	Posttranslational modification, protein turnover, chaperones	estExtDG_Genemark1.C_1110097	93.79	499	27	2	8	504	899	403	0	731	422129	Chaperone-dependent E3 ubiquitin protein ligase (contains TPR repeats)	Posttranslational modification, protein turnover, chaperones	estExtDG_fgenesh_newKGs_pm.C_580008	96.05	405	16	0	8	412	890	486	0	676	chip_human; e3 ubiquitin-protein ligase chip; antigen ny-co-7; cll-associated antigen kw-8; carboxy terminus of hsp70-interacting protein; stip1 homology and u box-containing protein 1	584	5	1.38621e-15	0.652	P:protein polyubiquitination; F:Hsp70 protein binding; P:protein folding; F:ubiquitin-ubiquitin ligase activity; P:cellular response to misfolded protein; P:protein maturation; C:nuclear inclusion body; P:positive regulation of protein ubiquitination; P:r	-
GJ21335	1.98587	2	3.36053	2	Glucose dehydrogenase/choline dehydrogenase/mandelonitrile lyase (GMC oxidoreductase family)	N/A	426209	419045			estExtDG_Genewise1.C_3080013	98.92	556	1	1	8	563	2287	1737	0	1055	426209	Glucose dehydrogenase/choline dehydrogenase/mandelonitrile lyase (GMC oxidoreductase family)	General function prediction only	estExtDG_Genewise1Plus.C_90010	98.19	554	3	2	12	563	2285	1737	0	1013	beta_vibhb; choline dehydrogenase; cdh; chd	583	10	1.40735e-10	0.692	P:alcohol metabolic process; C:mitochondrial inner membrane; F:oxidoreductase activity, acting on CH-OH group of donors	-
GJ21441	3.50273	3	3.37228	3	0	0	370511	370511			fgenesh_newKGs_kg.460__1__EST_ALL.fasta.Contig2735	100	580	0	0	1	580	1	580	0	1150	364459			fgenesh_newKGs_kg.166__56__2685734:1	98.45	580	7	2	1	580	1	578	0	1063		580
GJ21443	1.91832	2	2.9555	2	Beta tubulin	Cytoskeleton	451245	451245	Beta tubulin	Cytoskeleton	estExtDG_Genemark1.C_390217	100	537	0	0	44	580	1612	1076	0	1065	416460	Beta tubulin	Cytoskeleton	estExtDG_Genewise1.C_570022	98.76	482	6	0	99	580	1557	1076	0	908	tbb_lymst; tubulin beta chain; beta-tubulin	580	10	7.8219e-38	0.944	P:microtubule-based movement; F:GTP binding; P:protein polymerization; F:structural molecule activity; F:GTPase activity; C:microtubule	-
GJ21474	2.27206	3	1.71427	3	klhdb_drops; kelch-like protein diablo	N/A	B2G, 366857,	366857			fgenesh_newKGs_kg.234__25__2688310:1	100	52	0	0	1	52	267	318	2e-21	103															klhdb_drops; kelch-like protein diablo	579	10	4.38482e-20	0.593	P:cell growth; F:molecular_function; F:actin binding; P:regulation of synapse organization; F:protein binding; C:cellular_component
GJ21500	3.48053	3	2.48794	3	0	0	233367	233367			gm1.19100009	98.63	73	1	0	157	229	73	1	1e-31	137																578
GJ21508	2.19926	3	1.55572	3	0	0	0																														578
GJ21509	3.95659	3	1.84346	3	dna ligase iii	N/A	B2G, 102995, 202976	102995			fgeneshEH_pg.46__4	100	534	0	0	1	534	1708	2241	0	1059	202976			gm1.1800035	100	354	0	0	1	354	100	453	0	702	dna ligase iii	578	10	2.25656e-41	0.55	F:phosphatase activity	EC:3.1.3.0
GJ21510	3.60231	3	2.70668	3	protein	N/A	B2G, 256003, 255173	256003			gm1.419800001	89.32	103	11	0	32	134	936	1038	1e-25	117	255173			gm1.314100001	88.35	103	12	0	32	134	1422	1524	3e-023	109	protein	578	10	9.649e-12	0.601	C:integral to membrane; F:calcium ion binding; P:homophilic cell adhesion; C:membrane
GJ21523	3.79411	3	1.73469	3	uncharacterized protein loc100804224	N/A	B2G, 222396,	222396			gm1.10300048	100	272	0	0	1	272	633	904	8e-153	539															uncharacterized protein loc100804224	578	10	2.0685e-10	0.591	-
GJ21553	2.08135	3	4.20652	3	0	0	0																														577
GJ21601	3.08508	3	2.3193	3	0	0	216501	216501			gm1.6900223	99.73	371	1	0	1	371	330	700	0	728	216503			gm1.6900225	99.05	105	1	0	367	471	235	339	9e-051	200		576
GJ21662	2.84039	3	2.43379	3	0	0	220085	220085			gm1.8900110	94.25	174	1	2	104	273	1	169	7e-70	264	120181			fgeneshEH_pg.589__3	93.41	91	2	1	128	214	1051	1141	7e-030	131		574
GJ21673	2.34251	2	2.50495	2	FOG: Ankyrin repeat	N/A	435974	460323			estExtDG_Genemark1.C_10170001	97.74	576	11	1	1	574	660	85	0	1033	435974	FOG: Ankyrin repeat	General function prediction only	estExtDG_fgenesh_newKGs_kg.C_360099	97.74	576	11	1	1	574	2324	1749	0	1033	ankyrin-1-like protein	574	1	3.33e-09	0.66	F:nucleic acid binding
GJ21692	2.37388	3	3.69081	3	0	0	211439	211439			gm1.4800044	100	319	0	0	2	320	162	480	0	632	240715			gm1.31400029	100	319	0	0	2	320	168	486	0	632		573
GJ21731	3.43064	3	4.23478	3	ATPase component of ABC transporters with duplicated ATPase domains/Translation elongation factor EF-3b	Translation, ribosomal structure and biogenesis	460993	460993	ATPase component of ABC transporters with duplicated ATPase domains/Translation elongation factor EF-3b	Translation, ribosomal structure and biogenesis	estExtDG_fgeneshEH_pg.C_10277	99.77	428	1	0	145	572	1	428	0	841															ef3_schpo; elongation factor 3; ef-3	572	2	3.78409e-07	0.585	C:cytosol; C:protein complex; F:nucleic acid binding; F:ATP binding; P:positive regulation of translational elongation	-
GJ21759	10.9734	3	3.60388	3	0	0	439179	439179			estExtDG_fgenesh_newKGs_kg.C_950005	95.38	65	3	0	389	453	1646	1710	4e-22	105																571
GJ21773	3.38714	3	3.65735	3	klh20_xenla; kelch-like protein 20	N/A	B2G																													klh20_xenla; kelch-like protein 20	571	10	1.5621e-15	0.6	C:cell surface; P:cellular process; P:cellular component organization	-
GJ22021	3.01353	3	2.08616	3	0	0	246759	246759			gm1.52700019	99.27	137	1	0	5	141	242	378	7e-70	264	257537			gm1.633400001	97.08	137	1	1	5	141	263	396	2e-061	236		563
GJ22029	3.05441	3	2.63843	3	0	0	0																														563
GJ22111	2.42534	3	2.14341	3	0	0	0																														561
GJ22156	2.02844	2	1.9519	2	y1586_dicdi; uncharacterized protein ddb_g0291608	N/A	B2G																													y1586_dicdi; uncharacterized protein ddb_g0291608	560	1	9.03314e-09	0.53	-
GJ22157	2.10519	3	2.52886	3	0	0	232013	232013			gm1.17700088	99.79	471	1	0	1	471	211	681	0	926																560
GJ22210	1.66405	2	3.23871	3	0	0	0																														558
GJ22217	1.84442	2	4.28662	3	Predicted cyclin	N/A	350363	369206			fgenesh_newKGs_kg.355__18__2689092:3	96.57	554	17	1	1	552	926	373	0	942	350363	Predicted cyclin	General function prediction only	fgenesh_newKGs_kg.5__263__2689092:3	96.39	554	18	1	1	552	926	373	0	934		558
GJ22241	4.51394	2	2.7042	2	0	0	0																														557
GJ22244	3.20008	2	1.94096	2	0	0	214413	214413			gm1.6100072	91.26	206	11	1	117	322	1032	1230	1e-71	270	227873			gm1.14200103	92.51	187	7	1	157	343	88	267	7e-070	264		557
GJ22266	5.21123	3	2.11621	3	0	0	238079	238079			gm1.26100061	100	63	0	0	495	557	1	63	4e-28	125	203931			gm1.2000251	96.83	63	2	0	495	557	1	63	2e-023	109		557
GJ22269	2.06693	2	2.84539	2	0	0	0																														557
GJ22276	6.24765	3	3.24567	3	0	0	0																														556
GJ22279	3.27155	3	2.43954	3	tpr repeat-containing protein	N/A	B2G, 197265,	197265			gm1.500444	99.7	336	1	0	144	479	76	411	0	658															tpr repeat-containing protein	556	10	5.28333e-19	0.509	F:binding
GJ22306	2.96448	3	1.90367	3	0	0	216017	216017			gm1.6700211	100	157	0	0	47	203	72	228	3e-84	311	218286			gm1.7800185	98.73	157	2	0	47	203	987	1143	2e-079	295		556
GJ22315	6.41665	3	2.14318	3	Fibrillarin and related nucleolar RNA-binding proteins	N/A	367332	233779			gm1.19700021	96.55	174	6	0	287	460	45	218	5e-80	297	367332	Fibrillarin and related nucleolar RNA-binding proteins	RNA processing and modification	fgenesh_newKGs_kg.254__5__EST_ALL.fasta.Contig8048	85.34	191	28	0	278	468	455	645	1e-037	157	hypothetical protein EMVG_00120 [Emiliania huxleyi virus PS401]	555	10	2.42512e-26	0.597	F:metal ion binding; F:zinc ion binding; F:protein binding
GJ22321	4.5521	3	2.88435	3	hypothetical protein Marme_0154 [Marinomonas mediterranea MMB-1]	N/A	B2G, 124258,	124258			fgeneshEH_pg.4625__1	99.07	324	3	0	109	432	115	438	1e-176	618															hypothetical protein Marme_0154 [Marinomonas mediterranea MMB-1]	555	10	4.85453e-27	0.584	-
GJ22360	3.19996	3	2.25954	3	Dystonin, GAS (Growth-arrest-specific protein), and related proteins	Cytoskeleton	117604	117604	Dystonin, GAS (Growth-arrest-specific protein), and related proteins	Cytoskeleton	fgeneshEH_pg.351__14	97.58	289	3	1	193	477	1	289	1e-145	515	243041			gm1.37600003	98.77	163	1	1	170	332	1183	1344	1e-080	299	hypothetical protein AURANDRAFT_63314 [Aureococcus anophagefferens]	554	1	4.44372e-07	0.43	-
GJ22443	2.1942	3	1.51916	3	SMT3/SUMO-activating complex, AOS1/RAD31 component	Posttranslational modification, protein turnover, chaperones	468225	468225	SMT3/SUMO-activating complex, AOS1/RAD31 component	Posttranslational modification, protein turnover, chaperones	estExtDG_fgeneshEH_pg.C_1780001	99.46	551	3	0	1	551	644	1194	0	1068	439421	SMT3/SUMO-activating complex, AOS1/RAD31 component	Posttranslational modification, protein turnover, chaperones	estExtDG_fgenesh_newKGs_kg.C_1010014	99.46	551	3	0	1	551	823	1373	0	1068		551
GJ22549	22.1492	3	4.68089	3	0	0	0																														548
GJ22743	5.00556	3	3.43218	3	prolyl 4- alpha subunit	N/A	B2G, 193872,	193872			gm1.100172	93.88	425	17	2	1	416	585	1009	0	634															prolyl 4- alpha subunit	542	10	5.04199e-09	0.507	P:oxidation reduction; F:oxidoreductase activity, acting on paired donors, with incorporation or reduction of molecular oxygen; F:iron ion binding; F:L-ascorbic acid binding
GJ22775	2.20171	3	1.67093	3	0	0	351786	351786			fgenesh_newKGs_kg.13__3__CX778018	99.44	536	2	1	1	536	236	770	0	1031	350721			fgenesh_newKGs_kg.7__218__CX778018	99.44	536	2	1	1	536	238	772	0	1031		541
GJ22795	4.58607	2	2.35745	2	Cytochrome P450 CYP4/CYP19/CYP26 subfamilies	N/A	97603	244635			gm1.42700031	100	336	0	0	2	337	1123	1458	0	666	97603	Cytochrome P450 CYP4/CYP19/CYP26 subfamilies	Lipid transport and metabolism	fgeneshEH_pg.10__227	99.4	336	2	0	2	337	1123	1458	0	650	c7352_arath; cytokinin hydroxylase; cytochrome p450 35a2	540	10	5.97802e-10	0.546	P:arachidonic acid metabolic process; F:fatty acid (omega-1)-hydroxylase activity; P:brassinosteroid metabolic process; P:response to light stimulus; P:response to toxin; F:arachidonic acid monooxygenase activity; F:oxygen binding; C:microsome; F:protein	-
GJ22866	2.71539	3	1.81416	3	0	0	0																														538
GJ22872	2.7803	3	1.52523	3	Septin family protein (P-loop GTPase)	Cell cycle control, cell division, chromosome partitioning	434042	434042	Septin family protein (P-loop GTPase)	Cell cycle control, cell division, chromosome partitioning	estExtDG_fgenesh_newKGs_kg.C_160062	90.7	129	11	1	98	225	1115	987	2e-36	153	357859			fgenesh_newKGs_kg.62__96__2704138:1	96.74	92	2	1	99	190	183	93	7e-036	151		538
GJ22880	1.66997	2	2.71166	3	0	0	0																														538
[truncated: 78 more rows]

## Sheet: 2N Excl. LL CO2 UP (A|C)
Transcript cluster	Average Fold change (2n_HC_LL) vs. (2n_LC_LL)	Number of positive probes _2N_LL_carbon_UP_	Selected Hit	KOG function of selected Hit	Source of information (B2G, JGI #)	JGI Hit 1	KOG Function of JGI Hit 1	KOG Pathway of JGI Hit 1	JGI Hit 1 assigned model	% Identity in JGI Hit 1	Alignment Length with JGI Hit 1	Mismatches with JGI Hit 1	Open gaps with JGI Hit 1	Query Start with JGI Hit 1	Query End with JGI Hit 1	Subject Start with JGI Hit 1	Subject End with JGI Hit 1	eValue of BLAST alignment with JGI Hit 1	BitScore of BLAST alignment with JGI Hit 1	JGI Hit 2	KOG Function of JGI Hit 2	KOG Pathway of JGI Hit 2	JGI Hit 2 assigned model	% Identity in JGI Hit 2	Alignment Length with JGI Hit 2	Mismatches with JGI Hit 2	Open gaps with JGI Hit 2	Query Start with JGI Hit 2	Query End with JGI Hit 2	Subject Start with JGI Hit 2	Subject End with JGI Hit 1	eValue of BLAST alignment with JGI Hit 2	BitScore of BLAST alignment with JGI Hit 2	Blast2Go Hit	Length of queried sequence (B2G)	Number of consistent B2G hits	Minimum eValue in B2G searches	Mean similarity between query and assigned subject(s)	Gene ontology (GO) terms	Enzyme Codes				Category
[truncated: 447 more rows]

[truncated: 21 more sheets: 2N Excl. LL CO2 DOWN (A|C), 2N Excl. HL CO2 UP (B|C), 2N Excl. HL CO2 DOWN (B|C), 2N LIGHT CORE UP (J), 2N LIGHT CORE DOWN (J), 2N CO2&LIGHT UP Co-Reg (O), 2N CO2&LIGHT DOWN Co-Reg (O), 1N CO2 CORE UP (F), 1N CO2 CORE DOWN (F), 1N Excl. LL CO2 UP (D|F), 1N Excl. LL CO2 DOWN (D|F), 1N Excl. HL CO2 UP (E-F), 1N Excl. HL CO2 DOWN (E|F), 1N LIGHT CORE UP (M), 1N LIGHT CORE DOWN (M), 1N CO2&LIGHT UP Co-Reg (P), 1N CO2&LIGHT DOWN Co-Reg (P), 1N&2N CO2 CORE UP (G), 1N&2N CO2 CORE DOWN (G), 1N&2N LIGHT CORE UP (N) …]
